# Supplementary material for: Characterizing the Flavor Profile and Metabolite Discrepancies of Scallion Braised Sea Cucumber Body Wall by Flavoromics and Widely Targeted Metabolomics
Source: Foods. 2026 Apr 21;15(8):1452. doi: 10.3390/foods15081452 (PMC13115282; doi:10.3390/foods15081452)
Supplement: Supplementary file 1 [file foods-15-01452-s001.zip]

Archive with 2 entries (2 files):
- Supporting Information.pdf
- Supplementary data.xlsx
