# Supplementary material for: Characterizing the Flavor Profile and Metabolite Discrepancies of Scallion Braised Sea Cucumber Body Wall by Flavoromics and Widely Targeted Metabolomics
Source: Foods. 2026 Apr 21;15(8):1452. doi: 10.3390/foods15081452 (PMC13115282; doi:10.3390/foods15081452)
Supplement: Supplementary file 1 [file foods-15-01452-s001.zip › Supplementary data.xlsx]

## Sheet: Sheet1
Table S1 List of Classification table of 1792 non-volatile metabolites
Index	Compounds	Class I	Class II	Formula	Level	CAS	SCX-1	SCX-2	SCX-3	SCY-1	SCY-2	SCY-3	SCZ-1	SCZ-2	SCZ-3
Alcohol and amines
MADN0552	Inositol 1-phosphate	Alcohol and amines	Alcohols	C6H13O9P	1a	573-35-3	98219.9	77865.6	135635	29655.4	38167	30797.6	174440	104017	129427
MADN0577	d-Myo-inositol 4-monophosphate ammonium salt	Alcohol and amines	Alcohols	C6H13O9P	1a	142760-33-6	61102.5	70053.6	60608	6042.18	6042.18	6042.18	104292	64473.7	74640.1
MEDN0650	Dodecanol	Alcohol and amines	Alcohols	C12H26O	1b	112-53-8	11476.2	14526.8	8123.71	214402	232733	184097	9042.97	12648.1	11860.9
MEDN0721	2-Methyl-5-nitroimidazole-1-ethanol	Alcohol and amines	Alcohols	C6H9N3O3	1b	443-48-1	32092	21827.7	32956.5	41705.3	49867.2	21864.4	305992	230000	206974
MEDN1224	Bis(1-inositol)-3,1'-phosphate 1-phosphate	Alcohol and amines	Alcohols	C12H24O17P2	2	-	5.20128e+06	5.20098e+06	7.29011e+06	1.07638e+07	9.9281e+06	9.40034e+06	3.92158e+06	2.85433e+06	2.9344e+06
MEDN1628N	2,4-Quinolinediol	Alcohol and amines	Alcohols	C9H7NO2	1b	86-95-3 | 70254-44-3 | 70254-43-2	128615	95484.8	162269	139739	154729	121501	196890	157745	135949
MEDN1779N	Kirenol	Alcohol and amines	Alcohols	C20H34O4	1b	52659-56-0	19677.9	27259.8	26380.9	22840	31744	22366.2	23777.2	23313.6	15854.9
MEDN4208	7,8-Dehydro-beta-micropteroxanthin	Alcohol and amines	Alcohols	C27H38O2	3	148031-76-9	16396	26417.9	83678.7	6602.18	10874	8810.49	17750.4	25257.1	22472.2
MEDP1064	9-Fluorenol	Alcohol and amines	Alcohols	C13H10O	1b	1689-64-1	98207.3	137272	101048	83237.9	141579	71842.8	119798	147841	151956
MEDP1465	(2S,3S)-butane-2,3-diol	Alcohol and amines	Alcohols	C4H10O2	2	19132-06-0	290697	359124	401177	174244	143843	168928	294073	209239	257069
MEDP1647*236	2-Amino-1-phenylethanol	Alcohol and amines	Alcohols	C8H11NO	1a	7568-93-6	6.69647e+06	6.02803e+06	9.8019e+06	1.96088e+06	2.12165e+06	1.86344e+06	5.12821e+06	4.594e+06	4.43744e+06
MEDP2068	Hexaethylene-glycol	Alcohol and amines	Alcohols	C12H26O7	1b	2615-15-8	453431	475410	630101	420735	745756	467328	963462	743088	828271
MEDP2332	Triethanolamine	Alcohol and amines	Alcohols	C6H15NO3	1a	102-71-6	1.0983e+06	1.4588e+06	1.68627e+06	812794	768849	736967	1.20259e+06	1.1066e+06	1.20353e+06
MEDP2458	Heptethylene-glycol	Alcohol and amines	Alcohols	C14H30O8	1b	5617-32-3	163567	157430	175312	160075	349388	141290	435817	330930	355971
MEDP2525	2-Amino-2-methyl-1,3-propanediol	Alcohol and amines	Alcohols	C4H11NO2	1a	115-69-5	3.86118e+06	4.37489e+06	4.8772e+06	5.4443e+06	4.7888e+06	5.76779e+06	5.71433e+06	5.14302e+06	4.7902e+06
MEDP2725	1-Fluorocyclohexadiene-cis,cis-1,2-diol	Alcohol and amines	Alcohols	C6H7FO2	3	-	7.55246e+06	6.06732e+06	1.00091e+07	4.90684e+06	5.0035e+06	4.6448e+06	8.34126e+06	7.22204e+06	6.30644e+06
MW0011179P	(3beta,22E)-26,27-Dinorergosta-5,22-dien-3-ol	Alcohol and amines	Alcohols	C26H42O	3	38788-81-7	160948	299114	167510	140148	127842	205684	134411	122008	263440
MW0114521P	Geosmin	Alcohol and amines	Alcohols	C12H22O	3	19700-21-1 | 16423-19-1	278194	720868	1.17312e+06	43759.9	35572.2	51619.2	264400	122521	190043
MW0123438P	Cyanazine	Alcohol and amines	Alcohols	C9H13ClN6	3	21725-46-2	1.50566e+07	1.35199e+07	1.80643e+07	1.7764e+07	1.88603e+07	1.4427e+07	1.38039e+07	1.29664e+07	1.20464e+07
MW0146627N	2,3,4,5,6-Pentachlorocyclohexanol	Alcohol and amines	Alcohols	C6H7Cl5O	3	-	8.32853e+06	1.18519e+07	1.0674e+07	1.78796e+06	1.38071e+06	3.12789e+06	1.85552e+07	1.38793e+07	1.20767e+07
MW0148280HN	Deoxylapachol	Alcohol and amines	Alcohols	C15H14O2	3	3568-90-9	1.70957e+06	3.58318e+06	2.45593e+06	7.98996e+06	7.48849e+06	1.01366e+07	3.07475e+06	1.21566e+06	1.52652e+06
MW0148328HN	Deutzioside	Alcohol and amines	Alcohols	C15H22O9	3	41753-47-3	96385.5	69589.4	106658	130149	96153.6	178322	65309.2	90441.1	90723.6
MW0161416N	Maritinamine	Alcohol and amines	Alcohols	C16H21NO3	3	-	1232.3	12823.1	1232.3	27793.2	22431.7	27017.1	1232.3	1232.3	1232.3
MW0164850P	Neoagarobiose	Alcohol and amines	Alcohols	C12H20O10	3	-	4.44269e+06	6.40869e+06	3.56374e+06	7.90628e+06	6.50969e+06	6.76951e+06	2.62226e+06	2.62342e+06	2.5855e+06
MEDP0831*101	1-Aminopropan-2-ol	Alcohol and amines	Alcohols	C3H9NO	1a	78-96-6	35563.6	23372.4	27408.6	59475.7	55227.9	98127.4	37213.2	33286	33899.9
MEDP1907*094	(E,Z)-2-Amino-3,14-octadecadien-1-ol	Alcohol and amines	Alcohols	C18H35NO	2	158507-68-7	1.72962e+07	2.70802e+07	7.14689e+06	5.64963e+06	4.99087e+06	6.51667e+06	6.59383e+06	7.85982e+06	8.21308e+06
MADN0933	Diethanolamine	Alcohol and amines	Amines	C4H11NO2	1b	111-42-2	323217	177670	467969	246948	208221	283940	211968	169328	196707
MADN1782	O-Phosphorylethanolamine	Alcohol and amines	Amines	C2H8NO4P	1b	1071-23-4	16134.6	8698.04	16368.4	7037.61	14881.4	7935.57	15460.1	13405.3	11304.9
MADN2419	1-amino-3,3-diethoxypropane	Alcohol and amines	Amines	C7H17NO2	1b	41365-75-7	129145	156233	126155	192241	196031	144157	208383	175747	140411
MEDN0682	Octadecanamide	Alcohol and amines	Amines	C18H37NO	1a	124-26-5	76049.3	101061	45158.9	58620.3	44798.3	93456.5	72193.1	55615.4	104622
MEDN0857	Salicylamide	Alcohol and amines	Amines	C7H7NO2	1a	65-45-2	6524.5	10396.9	15020.7	10750.1	5482.8	1000.25	5001.23	5440.11	6182.95
MEDN1241	2-(α-D-mannosyl)-3-phosphate glyceride	Alcohol and amines	Amines	C9H17O12P	3	-	8.03986e+06	7.55625e+06	1.04831e+07	1.4861e+07	1.45428e+07	1.30706e+07	1.04178e+07	9.24101e+06	8.58596e+06
MEDP0084*101	Trimethylamine-N-Oxide	Alcohol and amines	Amines	C3H9NO	1a	1184-78-7	35563.6	23372.4	27408.6	59475.7	55227.9	98127.4	37213.2	33286	33899.9
MEDP0086	Urea	Alcohol and amines	Amines	CH4N2O	1a	57-13-6	40525.2	4025.92	43540.7	41098.3	42901.3	46735.2	67232.1	49417.9	54091.6
MEDP0245P	Nicotinamide N-oxide	Alcohol and amines	Amines	C6H6N2O2	1b	1986-81-8	3.56471e+07	3.70967e+07	3.96548e+07	4.31623e+07	2.90456e+07	2.61055e+07	2.85526e+07	1.74865e+07	1.88349e+07
MEDP0513	Hexadecanamide	Alcohol and amines	Amines	C16H33NO	1a	629-54-9	6.88673e+06	1.23921e+07	4.67735e+06	3.55987e+06	3.42122e+06	2.68499e+06	3.95847e+06	4.96009e+06	4.04788e+06
MEDP0541*014	δ-Valerolactam	Alcohol and amines	Amines	C5H9NO	1a	675-20-7	137689	104935	187574	120968	96861.1	70861.1	535275	399689	441569
MEDP0658	Ethyl-dodecanoate	Alcohol and amines	Amines	C14H28O2	1b	106-33-2	3.35607e+06	3.24815e+06	2.94e+06	3.0217e+06	2.88387e+06	2.91455e+06	2.80688e+06	2.81565e+06	3.16283e+06
MEDP0677	Butylamine	Alcohol and amines	Amines	C4H11N	1b	109-73-9	127373	158479	222913	164449	125678	153025	159924	131159	99044.4
MEDP1040	N-(2-hydroxyethyl)stearamide	Alcohol and amines	Amines	C20H41NO2	2	111-57-9	82138.7	59440.4	139895	82308	61266.9	58391.4	89601.7	69266.7	75141.8
MEDP1067	Palmitoyl-N-isopropylamide	Alcohol and amines	Amines	C19H39NO	3	189939-61-5	703058	609637	498817	424141	572325	486877	630092	719120	451629
MEDP1131	Arachidyl-glycine	Alcohol and amines	Amines	C22H43NO3	3	617703-96-5	306429	424975	211175	194615	139627	318394	210958	182567	342069
MEDP1139	Linoleylethanolamide	Alcohol and amines	Amines	C20H37NO2	2	68171-52-8	16635.5	6375.31	46834.7	22595.4	55019.6	37626.6	25868.8	12499.2	34485.5
MEDP1491	Methylguanidine	Alcohol and amines	Amines	C2H7N3	1b	21770-81-0	134993	207257	262072	158613	143866	158661	154929	145360	134477
MEDP1644	Aniline	Alcohol and amines	Amines	C6H7N	1a	62-53-3	48985.8	60060.2	143141	52325.7	55210.2	56353.8	104772	77968.8	62670.6
MEDP1646	Caldine	Alcohol and amines	Amines	C6H17N3	1b	56-18-8	412075	462126	585500	617910	677793	696874	252541	224794	236456
MEDP1740	Acrylamide	Alcohol and amines	Amines	C3H5NO	1a	79-06-1	1.52673e+07	1.56834e+07	1.79263e+07	1.15446e+07	1.07917e+07	9.97839e+06	1.6764e+07	1.34788e+07	1.41562e+07
MEDP1786	N1,N8-diacetylspermidine	Alcohol and amines	Amines	C11H23N3O2	1b	82414-35-5	148299	144307	222849	180564	134866	109245	298069	269107	240114
MEDP1795	Palmitoylethanolamide	Alcohol and amines	Amines	C18H37NO2	1a	544-31-0	81988.1	94574.8	181290	94262.3	100309	58293.9	96832.7	79737.6	87260.4
MEDP1837	Perillartine	Alcohol and amines	Amines	C10H15NO	1b	30950-27-7	17436.2	2359.1	2359.1	22491.6	2359.1	2359.1	2359.1	32368.9	21795.2
MEDP2058	Phenethylamine	Alcohol and amines	Amines	C8H11N	1a	64-04-0	541381	597605	682264	437347	402117	327304	615842	544562	463978
MEDP2806	Linoleamide	Alcohol and amines	Amines	C18H33NO	1b	3999-01-7	3.65172e+06	7.03603e+06	1.90412e+06	1.62722e+06	1.44041e+06	1.74638e+06	1.92795e+06	1.70732e+06	2.0662e+06
MEDP3493	1,2 Diaminopropane	Alcohol and amines	Amines	C3H10N2	1b	78-90-0	275680	255390	318422	316211	247929	320883	308343	258028	221734
MEDP3563	Metformin	Alcohol and amines	Amines	C4H11N5	1b	1115-70-4	77643.5	44367.9	159619	7515.67	7515.67	7515.67	7515.67	86604.5	37578.4
MW0107230P	Hexamethylphosphoramide	Alcohol and amines	Amines	C6H18N3OP	3	-	86651.7	72137.1	85589.3	206542	272546	206266	41179.3	31565.4	38438.4
MW0109741N	S-Nitroso-N-acetyl-DL-penicillamine	Alcohol and amines	Amines	C7H12N2O4S	3	67776-06-1 | 79032-48-7 | 152971-80-7	672761	645210	1.12191e+06	548026	565357	479718	7382.25	1476.45	1476.45
MW0124719HN	L-Tryptophanamide	Alcohol and amines	Amines	C11H13N3O	1b	20696-57-5	225915	232391	359283	303802	253990	240966	504414	466282	465953
MW0130917HN	Tyrphostin A46	Alcohol and amines	Amines	C10H8N2O3	1b	122520-85-8 | 118409-59-9	492635	326720	623102	602773	668379	500682	536731	406768	401924
MW0139236P	p-Coumaroyltyramine	Alcohol and amines	Amines	C17H17NO3	2	36417-86-4	54787.4	40810.7	60354.7	87088.2	140887	69004.2	2.507e+06	1.96128e+06	2.31029e+06
MW0143696HN	5''-Phosphoribosylparomamine	Alcohol and amines	Amines	C17H34N3O14P	3	-	8569.33	8831.95	19799	43573	34346.9	27593.1	110833	100056	104155
MW0154564HN	1-Ethyl-1-nitrosourea	Alcohol and amines	Amines	C3H7N3O2	3	759-73-9	1.70651e+06	1.3826e+06	2.45931e+06	751249	800614	611069	955983	776904	769988
MW0154937P	Patellamide C	Alcohol and amines	Amines	C37H46N8O6S2	3	81120-74-3	956852	805875	1.63275e+06	625855	627499	647783	515824	393624	302645
MEDP2334*101	(R)-(-)-1-Amino-2-propanol	Alcohol and amines	Amines	C3H9NO	1a	2799-16-8	35563.6	23372.4	27408.6	59475.7	55227.9	98127.4	37213.2	33286	33899.9
MEDP4120*025	Isonicotinamide	Alcohol and amines	Amines	C6H6N2O	1a	-	371372	384688	583480	609833	683135	658194	1.01049e+06	911904	784895
MEDP0047	Histamine	Alcohol and amines	Polyamines	C5H9N3	1a	51-45-6	5.99723e+06	5.20636e+06	7.1254e+06	2.9226e+06	3.10876e+06	2.84635e+06	8.44402e+06	8.15293e+06	8.09106e+06
MEDP0126	1,5-Diaminopentane	Alcohol and amines	Polyamines	C5H14N2	1b	462-94-2	142623	153784	184463	44227.6	50756.6	36609.6	6200.46	6200.46	31002.3
MEDP0601	Spermidine	Alcohol and amines	Polyamines	C7H19N3	1a	124-20-9	1.21027e+06	1.30405e+06	1.18114e+06	1.14701e+06	1.18191e+06	1.3923e+06	1.4193e+06	1.3207e+06	1.28198e+06
MEDP1086	Ethylazine	Alcohol and amines	Polyamines	C12H16N3O3PS2	1b	2642-71-9	228499	130836	231953	264976	259781	238376	112264	41770.6	93440.6
MEDP1197	Hypotaurocyamine	Alcohol and amines	Polyamines	C3H9N3O2S	2	1119-54-6	8.19926e+06	6.80632e+06	1.18768e+07	4.97297e+06	4.85886e+06	4.76065e+06	2.73164e+07	2.34639e+07	2.12561e+07
MEDP1212	1,3-Dicyclohexylurea	Alcohol and amines	Polyamines	C13H24N2O	1a	2387-23-7	16317.4	9973	12773.7	1233.5	1233.5	8701.08	18201.8	6690.85	11010.4
MEDP1741	Agmatine	Alcohol and amines	Polyamines	C5H14N4	1a	306-60-5	582279	644555	705737	631550	619204	505480	567743	570346	654390
MEDP1763	Guanidine	Alcohol and amines	Polyamines	CH5N3	1a	113-00-8	726224	752974	732298	900127	765882	727391	753654	687120	713429
MEDP2066	Triethylenetetramine	Alcohol and amines	Polyamines	C6H18N4	1a	112-24-3	775167	648365	943856	825830	646571	1.16446e+06	1.58083e+06	720762	583599
Aldehyde,Ketones,Esters
MADN3576	Succinic acid semialdehyde	Aldehyde,Ketones,Esters	Aldehydes	C4H6O3	1a	692-29-5	274104	278099	149657	243536	300760	158467	299404	289965	172711
MEDN3052	2,4-Decadienal	Aldehyde,Ketones,Esters	Aldehydes	C10H16O	1b	2363-88-4	14563.6	17130.7	22116.5	1173.03	29004.3	20624.8	46010.2	46832.9	32552
MEDN4125	Glyceraldehyde	Aldehyde,Ketones,Esters	Aldehydes	C3H6O3	2	56-82-6	34405.7	32551.2	36316.1	35315.7	32279.6	25674	34087	34056.3	42491.7
MEDP0603	Cuminaldehyde	Aldehyde,Ketones,Esters	Aldehydes	C10H12O	1a	122-03-2	482042	811525	662681	976155	1.08333e+06	1.02893e+06	844629	938996	559336
MEDP0789	2-Pentyl-3-phenyl-2-propenal	Aldehyde,Ketones,Esters	Aldehydes	C14H18O	1b	122-40-7	1.60301e+06	1.60698e+06	1.92535e+06	1.72868e+06	1.44228e+06	1.51258e+06	1.532e+06	1.42004e+06	1.53496e+06
MEDP1470	Diethyl-2-methyl-3-oxosuccinate	Aldehyde,Ketones,Esters	Aldehydes	C9H14O5	1b	759-65-9	1821.59	1821.59	1821.59	12804.6	11624.2	1821.59	31100.9	1821.59	1821.59
MEDP3627	Betaine aldehyde	Aldehyde,Ketones,Esters	Aldehydes	C5H12NO+	1a	7418-61-3	5.34674e+06	5.90081e+06	5.12107e+06	5.18645e+06	5.06827e+06	5.12137e+06	5.63684e+06	5.85851e+06	5.76867e+06
MW0165450HN	2-trans-(+)-Abscisic aldehyde	Aldehyde,Ketones,Esters	Aldehydes	C15H20O3	3	-	1.21463e+06	686411	2.27322e+06	1.4334e+06	1.16122e+06	1.09348e+06	429151	280579	217577
MEDL00760P	Melevodopa	Aldehyde,Ketones,Esters	Esters	C10H13NO4	3	7101-51-1	1.58352e+06	1.43944e+06	2.14053e+06	1.13518e+06	1.13186e+06	927412	1.44427e+06	1.21698e+06	1.26974e+06
MEDN1229	2-Oxo-2,3-dihydrofuran-5-acetate	Aldehyde,Ketones,Esters	Esters	C6H6O4	3	-	5.41921e+07	5.99587e+07	4.81569e+07	5.33374e+07	5.40245e+07	5.60499e+07	5.47314e+07	5.52391e+07	5.31917e+07
MEDN1230	Diethyl sulfate	Aldehyde,Ketones,Esters	Esters	C4H10O4S	3	64-67-5	40627.5	17712.9	30185.2	3542.58	3542.58	3542.58	51399.2	27164.3	23461.4
MEDN1562	Monobutyl phthalate	Aldehyde,Ketones,Esters	Esters	C12H14O4	1a	131-70-4	296567	277085	275549	287436	275572	278897	266122	293086	295131
MEDN4214	Swertiamarin	Aldehyde,Ketones,Esters	Esters	C16H22O10	3	17388-39-5	103735	128294	70518.6	55863.8	58290.5	65346.2	79252.4	123813	109728
MEDP0676	Butyl-3-methylbutanoate	Aldehyde,Ketones,Esters	Esters	C9H18O2	1b	109-19-3	4.24057e+06	4.21866e+06	3.68075e+06	4.16091e+06	4.43978e+06	4.05409e+06	3.9686e+06	3.16513e+06	3.25552e+06
MEDP0836*093	Dibutyl-phthalate	Aldehyde,Ketones,Esters	Esters	C16H22O4	1b	84-74-2	3.06343e+08	3.28944e+08	3.01165e+08	3.27373e+08	3.37608e+08	3.37019e+08	3.02084e+08	3.34081e+08	3.22274e+08
MEDP1002	Acetylcholine	Aldehyde,Ketones,Esters	Esters	C7H15NO2	1a	51-84-3	3.02677e+06	3.14836e+06	4.22455e+06	1.55571e+06	1.82154e+06	1.84102e+06	6.26764e+06	6.33748e+06	4.81598e+06
MEDP1062	S-Methyl thioacetate	Aldehyde,Ketones,Esters	Esters	C3H6OS	1a	1534-08-3	25070.9	25070.9	25070.9	350807	454363	199516	181252	25070.9	25070.9
MEDP1186	Methyl-2-pyrrolidone-5-carboxylate	Aldehyde,Ketones,Esters	Esters	C6H9NO3	2	4931-66-2	207745	152602	254595	97572.6	158165	196070	148345	158050	156007
MEDP1203	(1R,6S)-6-amino-5-oxocyclohexyl-2-ene-1-carboxylic-acid-ester	Aldehyde,Ketones,Esters	Esters	C7H9NO3	3	-	5.28998e+06	5.18553e+06	3.80141e+06	2.92307e+06	1.52265e+06	3.0303e+06	3.03875e+06	2.06817e+06	2.37124e+06
MEDP1238HN	Coniferyl acetate	Aldehyde,Ketones,Esters	Esters	C12H14O4	3	79440-81-6 | 94930-81-1	346433	221554	308524	570831	693677	590970	390210	204317	181961
MEDP1274	(4Z,7Z,10Z,13Z,16Z,19Z)-Eicosahexaenoate	Aldehyde,Ketones,Esters	Esters	C24H36O2	3	81926-94-5	15390.4	19513.3	46799.8	26822.8	52515.9	15113.1	48163.7	43989.2	59011
MEDP3575	gamma-Butyrolactone	Aldehyde,Ketones,Esters	Esters	C4H6O2	1a	96-48-0	575745	587316	635063	617163	533209	529428	421636	541337	522894
MEDP3804	N-Butyrylhomoserine lactone	Aldehyde,Ketones,Esters	Esters	C8H13NO3	2	98426-48-3	109205	194638	190462	159052	249855	276765	305880	201788	239705
MEDP3901	Meprobamate	Aldehyde,Ketones,Esters	Esters	C9H18N2O4	2	57-53-4	729793	1.09664e+06	299544	908817	735031	751410	865042	607708	412715
MEDP3949	xi-5-Hexyldihydro-2(3H)-furanone	Aldehyde,Ketones,Esters	Esters	C10H18O2	1b	706-14-9	194411	88054.2	94250.8	124035	138025	169696	130159	106641	35028.9
MEDP4128	Methyl 1-methylpyrrole-2-carboxylate	Aldehyde,Ketones,Esters	Esters	C7H9NO2	2	37619-24-2	362746	446084	410634	482364	423108	367133	727223	578177	485410
MEDP4145	xi-5-Dodecanolide	Aldehyde,Ketones,Esters	Esters	C12H22O2	2	3051-22-7	154005	191426	163718	209716	156591	191053	172389	129532	165724
MEDP4256	Hydroxysafflor Yellow A	Aldehyde,Ketones,Esters	Esters	C27H32O16	3	78281-02-4 | 146087-19-6	992957	826735	832156	958297	988414	890413	222116	230868	197325
MW0006368P	Bis(2-ethylhexyl) phthalate	Aldehyde,Ketones,Esters	Esters	C24H38O4	1a	117-81-7 | 15495-94-0 | 8033-53-2 | 50885-87-5 | 82208-43-3	2.99018e+08	2.71119e+08	3.15822e+08	2.81485e+08	2.86962e+08	3.04429e+08	2.70349e+08	3.02342e+08	2.99092e+08
MW0006649P	Convoline	Aldehyde,Ketones,Esters	Esters	C16H21NO5	3	89783-61-9	388751	347210	623082	303661	284043	212907	289357	265147	246392
MW0013359P	28-Glucosyl-3b,23-dihydroxy-12,19(29)-ursadien-28-oate 3-arabinoside	Aldehyde,Ketones,Esters	Esters	C41H64O13	3	356785-73-4	2.59705e+06	2.43176e+06	3.63276e+06	1.35829e+06	1.97158e+06	1.26951e+06	3.07593e+06	2.26778e+06	2.83907e+06
MW0053732N	2,3-Dihydroxypropyl 2-[(octadec-9-enoyl)amino]ethyl hydrogen phosphate	Aldehyde,Ketones,Esters	Esters	C23H46NO7P	3	-	99550.1	92816.6	267112	84632.4	102031	58400.8	347320	57506.9	436815
MW0054903N	Methyl nomilinate 17-glucoside	Aldehyde,Ketones,Esters	Esters	C35H50O16	3	-	212543	228033	294740	32698	51507.5	34145.3	391542	241697	416722
MW0104475HN	2-Acetolactate	Aldehyde,Ketones,Esters	Esters	C5H8O4	3	-	118142	138468	183819	134127	161210	125521	157876	77978.8	87962.9
MW0117613HN	2-(4-Methylthiazol-5-yl)ethyl formate	Aldehyde,Ketones,Esters	Esters	C7H9NO2S	3	90731-56-9	14587.6	20754.2	29423.8	1039.38	24970.2	1039.38	23271.2	20564.5	18333.3
MW0141148HN	1,3,7-Trimethyl-5-hydroxyisourate	Aldehyde,Ketones,Esters	Esters	C8H10N4O4	3	-	1.32211e+07	1.01922e+07	1.91063e+07	1.51245e+07	1.52351e+07	1.17262e+07	1.37474e+07	1.07844e+07	9.38982e+06
MW0142852HN	3beta-Hydroxy lanostane-7,11-dione acetate	Aldehyde,Ketones,Esters	Esters	C32H52O4	3	6593-12-0	67067	44143.2	87224.9	35030	48191.3	46387.6	51436.9	36462.9	59894.2
MW0143141N	4-(2-Amino-5-hydroxyphenyl)-2,4-dioxobutanoic acid	Aldehyde,Ketones,Esters	Esters	C10H9NO5	3	958730-36-4	279767	270172	309128	277360	294790	276355	310548	326249	325288
MW0143502N	5(Z),8(Z),11(Z)-Eicosatrienoic Acid-d6	Aldehyde,Ketones,Esters	Esters	C20H28D6O2	3	-	459588	416193	841390	32377.8	54796.8	28714.9	112071	97461	91749.8
MW0144918N	alpha,alpha'-Trehalose 6-palmitate	Aldehyde,Ketones,Esters	Esters	C28H52O12	3	-	359401	414162	634666	26983.3	50137.9	34504.8	596885	255267	484051
MW0148148P	DAN-1 EE	Aldehyde,Ketones,Esters	Esters	C20H20N2O2	3	-	110228	104450	194243	5963.34	5963.34	5963.34	5963.34	5963.34	5963.34
MW0153850HN	Methyloxaloacetate	Aldehyde,Ketones,Esters	Esters	C5H6O5	3	-	248786	216984	330429	185624	186600	146907	265997	135048	145281
MW0166084N	3-Lauryl-4-(isovaleryl)sucrose	Aldehyde,Ketones,Esters	Esters	C29H52O13	3	-	1.81604e+06	1.16087e+06	3.19421e+06	130495	254274	141436	2.18147e+06	1.50745e+06	2.24648e+06
MW0166724N	4-(Isobutanoyl)sucrose	Aldehyde,Ketones,Esters	Esters	C16H28O12	3	-	60177.4	19445.8	90197.2	84775.9	56370.1	62299.7	36662.3	31616.9	41797.7
MEDN1895*068	Ethyl hydrogen malonate	Aldehyde,Ketones,Esters	Esters	C5H8O4	1a	1071-46-1	68077.6	57091.9	83440.7	127991	129222	117557	38341.6	33340.1	28715.2
MEDN3914	2-Hydroxyquinoline	Aldehyde,Ketones,Esters	Ketones	C9H7NO	2	59-31-4 | 1321-40-0 | 70254-42-1 | 104534-80-7	14371.6	19251.3	27854.7	9773.83	12513.1	5802.6	21712.3	18832.1	20727
MEDN4151	3,6-Dihydroxyflavone	Aldehyde,Ketones,Esters	Ketones	C15H10O4	2	108238-41-1	158440	143518	265123	113309	209779	124291	184110	157026	157907
MEDN4165	7-Keto-dehydroepiandrosterone	Aldehyde,Ketones,Esters	Ketones	C19H26O3	2	566-19-8	2.50435e+06	2.49273e+06	2.41034e+06	1.19662e+06	1.35671e+06	1.51639e+06	3.62451e+06	3.29307e+06	3.03708e+06
MEDN4225	2-(Methoxycarbonyl)-5-methyl-2,4-bis(3-methyl-2-butenyl)-6-(2-methyl-1-oxopropyl)-5-(4-methyl-3-pentenyl)cyclohexanone	Aldehyde,Ketones,Esters	Ketones	C29H46O4	3	-	47437.8	34266.1	42611.2	30238.1	13522.9	23976.4	24312.5	48371.7	27123
MEDP0707	2-Pentadecanone	Aldehyde,Ketones,Esters	Ketones	C15H30O	1b	2345-28-0	1.67084e+06	1.65693e+06	1.60152e+06	1.63382e+06	1.50758e+06	1.65295e+06	1.53384e+06	1.42844e+06	1.81923e+06
MEDP0760	9-Fluorenone	Aldehyde,Ketones,Esters	Ketones	C13H8O	1b	486-25-9	177936	214310	254135	346386	429407	367166	387033	456838	494659
MEDP0781	2-Undecanone	Aldehyde,Ketones,Esters	Ketones	C11H22O	1b	112-12-9	131283	144535	148749	101295	124738	107899	183241	151243	127265
MEDP1841	Zerumbone	Aldehyde,Ketones,Esters	Ketones	C15H22O	1a	471-05-6	32383.4	56043.6	58915.4	68178.2	20365.8	68569.2	42560	33234.3	32469.5
MEDP1887P	Cathinone	Aldehyde,Ketones,Esters	Ketones	C9H11NO	3	71031-15-7	4.65465e+06	4.01179e+06	4.8133e+06	4.16782e+06	4.05024e+06	4.07145e+06	4.28695e+06	4.21959e+06	4.24726e+06
MEDP3076	4-Methylesculetin	Aldehyde,Ketones,Esters	Ketones	C10H8O4	2	529-84-0	275056	276874	177409	259882	203758	201015	131235	225454	244113
MEDP3297	Epitestosterone	Aldehyde,Ketones,Esters	Ketones	C19H28O2	2	481-30-1	85456.5	74227	140230	75589	124354	90034.5	278570	174492	229988
MEDP3499	Acetone	Aldehyde,Ketones,Esters	Ketones	C3H6O	3	67-64-1	1.24746e+06	887131	775109	833597	591715	642836	868065	1.14124e+06	1.00702e+06
MEDP3956	Dehydroepiandrosterone	Aldehyde,Ketones,Esters	Ketones	C19H28O2	1a	53-43-0	35728	34927.6	32715.8	23807.4	51922.1	38198.8	121260	71480.3	60201.2
MEDP4124	5,6,7,8-Tetrahydroquinolin-2(1H)-one	Aldehyde,Ketones,Esters	Ketones	C9H11NO	3	54802-19-6	330360	301013	369504	419199	355835	303028	436406	398493	373609
MEDP4178	1-[1-(4-fluorophenyl)-2,5-dimethyl-1H-pyrrol-3-yl]-2-(pyrrolidin-1-yl)ethan-1-one	Aldehyde,Ketones,Esters	Ketones	C18H21FN2O	3	314245-33-5	56782.3	56853.6	68907.7	30735.4	31216.8	27507.6	73408.9	63852.7	60426
MEDP4252	3-O-alpha-mycarosylerythronolide B	Aldehyde,Ketones,Esters	Ketones	C28H50O10	3	-	2.00888e+06	1.67794e+06	2.84365e+06	2.04958e+06	1.92938e+06	1.38977e+06	1.44581e+06	1.11841e+06	1.2451e+06
MW0014080P	3-Hydroxy-beta-ionone	Aldehyde,Ketones,Esters	Ketones	C13H20O2	3	-	6.59897e+06	5.77015e+06	4.44978e+06	5.3527e+06	3.83564e+06	4.36953e+06	4.57251e+06	4.98365e+06	6.12216e+06
MW0014120HN	3-Hydroxysintaxanthin	Aldehyde,Ketones,Esters	Ketones	C31H42O2	3	-	96573.2	90659.5	137598	89763.5	106051	60183.2	110517	61991.4	58139.6
MW0015544P	acetyl Podocarpic acid anhydride	Aldehyde,Ketones,Esters	Ketones	C38H46O7	3	344327-48-6	1.86121e+06	2.15244e+06	2.93856e+06	2.46915e+06	1.8414e+06	1.38802e+06	2.80565e+06	1.73257e+06	1.21168e+06
MW0016356HN	Canrenone	Aldehyde,Ketones,Esters	Ketones	C22H28O3	1a	976-71-6	501608	101697	550040	314970	383372	263805	173610	218528	1.17154e+06
MW0054456P	Lupenone	Aldehyde,Ketones,Esters	Ketones	C30H48O	3	1617-70-5	19650.6	21862.7	47703	41196.5	215431	38721.1	119090	48531	76894.5
MW0106387P	Dexrazoxane	Aldehyde,Ketones,Esters	Ketones	C11H16N4O4	3	24584-09-6	103420	121155	113003	9637.43	9637.43	9637.43	89546.4	69998	119685
MW0112905N	Ethyl pentyl ketone	Aldehyde,Ketones,Esters	Ketones	C8H16O	2	106-68-3	8247.9	16825.8	14043.1	8092.85	11791.3	17291.6	18145.3	16902.3	12387.3
MW0112997HN	4,6-Tricosanedione	Aldehyde,Ketones,Esters	Ketones	C23H44O2	3	-	32444.3	26981.4	73789.5	2255.63	2255.63	2255.63	35324.6	19020.4	129446
MW0113867HN	Adlupone	Aldehyde,Ketones,Esters	Ketones	C31H46O4	3	16595-43-0	282328	616848	339295	557813	495421	624074	637983	691915	217742
MW0114114HN	Colupone	Aldehyde,Ketones,Esters	Ketones	C30H44O4	3	16658-23-4	1.48149e+06	2.48701e+06	1.42087e+06	2.38467e+06	2.24478e+06	2.58838e+06	2.62479e+06	1.74185e+06	565805
MW0114388HN	Embelin	Aldehyde,Ketones,Esters	Ketones	C17H26O4	2	-	3.96547e+06	3.1307e+06	2.37332e+06	3.613e+06	5.16905e+06	4.26367e+06	4.02349e+06	4.81836e+06	3.73873e+06
MW0115674N	Chloroacetyl chloride	Aldehyde,Ketones,Esters	Ketones	C2H2Cl2O	3	-	2.13214e+06	1.17949e+06	2.03823e+06	1.73083e+06	1.85418e+06	1.52423e+06	3.33304e+06	2.58436e+06	2.46074e+06
MW0126609HN	Sulpyrine	Aldehyde,Ketones,Esters	Ketones	C13H18N3NaO5S	3	5907-38-0	48044.7	19663.4	32915.8	236305	287717	285444	3585.23	3585.23	3585.23
MW0142121N	2,7,4'-Trihydroxyisoflavanone	Aldehyde,Ketones,Esters	Ketones	C15H12O5	3	-	4516.88	2708.33	4510.89	23274.3	27689.7	49126	54648	81339.4	58907.9
MW0143742HN	6,8a-Seco-6,8a-deoxy-5-oxoavermectin''1b'' aglycone	Aldehyde,Ketones,Esters	Ketones	C33H46O7	3	-	166673	102675	189219	122325	130757	93570.9	97907.8	92388.9	86241.7
MW0148670HN	Dopaxanthin quinone	Aldehyde,Ketones,Esters	Ketones	C18H16N2O8	3	-	1.2517e+08	1.43233e+08	1.11329e+08	1.29738e+08	1.28598e+08	1.11069e+08	1.39742e+08	1.49623e+08	1.22268e+08
MW0151772N	IRIFLOPHENONE TRIMETHYL ETHER	Aldehyde,Ketones,Esters	Ketones	C16H16O5	3	-	312883	248549	415534	291668	364424	290127	198818	176402	174859
MW0169724P	Pymetrozine	Aldehyde,Ketones,Esters	Ketones	C10H11N5O	3	123312-89-0	237104	179627	321814	117646	93712.9	120178	196349	211951	161226
MEDP3948*083	delta-Decalactone	Aldehyde,Ketones,Esters	Ketones	C10H18O2	1b	705-86-2	24543.8	79172	45156.9	4908.76	116056	111900	4908.76	116056	111900
Alkaloids
MEDL02254P	Camalexin	Alkaloids	Alkaloids	C11H8N2S	3	135531-86-1	4.97956e+06	6.04966e+06	1.08986e+07	475617	613752	423954	3.32627e+06	2.22608e+06	3.13112e+06
MEDL02667P	Perlolyrine	Alkaloids	Alkaloids	C16H12N2O2	2	29700-20-7	4.08652e+06	2.83254e+06	7.33198e+06	1.01798e+06	2.15988e+06	957031	660059	514113	783581
MW0000152HN	(2S)-1-[(2E)-2-[(2S)-2,6-dicarboxy-2,3-dihydro-1H-pyridin-4-ylidene]ethylidene]-6-hydroxy-5-[(2S,3R,4S,5S,6R)-3,4,5-trihydroxy-6-(hydroxymethyl)tetrahydropyran-2-yl]oxy-indolin-1-ium-2-carboxylate	Alkaloids	Alkaloids	C24H26N2O13	3	7659-95-2	3.91564e+06	4.12843e+06	3.58903e+06	6.06629e+06	7.01536e+06	4.4647e+06	186933	1.1613e+06	1.76412e+06
MW0000277N	Harmine	Alkaloids	Alkaloids	C13H12N2O	3	442-51-3	113499	98326.2	161901	50414.3	70181.2	63578	92142.8	82719.3	95339.3
MW0000427P	Rinderine	Alkaloids	Alkaloids	C15H25NO5	3	6029-84-1	1.1178e+06	1.00988e+06	1.56335e+06	513165	411146	370108	258529	240449	374419
MW0000444HN	Simulansamide	Alkaloids	Alkaloids	C22H23NO6	3	176713-29-4	112259	112259	645374	112259	112259	112259	112259	112259	112259
MW0116032P	Piperlonguminine	Alkaloids	Alkaloids	C16H19NO3	2	1479576	530711	794564	1.55413e+06	19995.5	23273.9	27937.7	421575	222263	374797
MW0143171N	4,21-Dehydrogeissoschizine	Alkaloids	Alkaloids	C21H23N2O3+	3	73385-56-5	20202.2	24455.2	44759.3	16820.9	21613.1	20685.8	32119.1	21535.2	30086.9
MW0143437P	4'-O-Methylnorbelladine	Alkaloids	Alkaloids	C16H19NO3	3	4579-60-6	951880	682279	1.73352e+06	2427.99	12556.7	2427.99	149093	132761	143861
MW0157470N	Thalicarpine	Alkaloids	Alkaloids	C41H48N2O8	3	5373-42-2	109113	101196	152404	47455.9	92833.1	59992.8	175318	171145	212952
MW0166392HN	Vinorine	Alkaloids	Alkaloids	C21H22N2O2	3	-	463903	264423	326398	261981	134609	271009	85690.1	54785.7	206727
MW0168820P	Berberine	Alkaloids	Alkaloids	C20H18NO4+	2	2086-83-1	31953.5	22898.5	57335.9	26090.8	5757.55	52900.8	35026.1	16084.2	18396.1
MW0000340HN	Morphine-3-glucuronide	Alkaloids	Isoquinoline alkaloids	C23H27NO9	3	20290-09-9	626889	600878	785568	532302	529456	546704	647612	724369	443553
MEDP3086	N-Methylserotonin	Alkaloids	Plumerane	C11H14N2O	2	1134-01-6	24872.3	46562.7	35188.8	22738.6	16604.2	23305.4	22738.6	16604.2	23305.4
Amino acid and Its metabolites
FDATN00717N	Acetylleucine	Amino acid and Its metabolites	Amino acid derivatives	C8H15NO3	2	99-15-0	278467	286924	403474	322872	356197	302054	449339	381367	369021
MADN0201	Oxaceprol	Amino acid and Its metabolites	Amino acid derivatives	C7H11NO4	1b	33996-33-7	19594	21089.8	24242.5	1507.3	1507.3	1507.3	25867	27360.7	1507.3
MADN0389	Methionine Sulfoxide	Amino acid and Its metabolites	Amino acid derivatives	C5H11NO3S	1b	62697-73-8	142536	124497	204189	116511	184847	138755	106649	74375.6	48657.5
MADN0400	N-methyl-4-aminobutyric acid	Amino acid and Its metabolites	Amino acid derivatives	C5H11NO2	1b	1119-48-8	590273	485922	411572	412286	397645	398111	419045	456632	378448
MADN0498	P-sulfanilic acid	Amino acid and Its metabolites	Amino acid derivatives	C6H7NO3S	1a	121-57-3	48553.2	33219.8	50452	57930.5	68834.3	87630.6	72336.4	38684.9	31403.5
MADN0576	S-Methyl-L-Cysteine-S-oxide	Amino acid and Its metabolites	Amino acid derivatives	C4H9NO3S	1b	6853-87-8	23477.6	16173.3	28225.5	1479.4	1479.4	1479.4	48915	46784	20812.5
MADN0607	O-Acetyl-L-serine	Amino acid and Its metabolites	Amino acid derivatives	C5H9NO4	1b	5147-00-2	251634	202845	252537	175735	206502	186967	328146	281796	169235
MADN0665	DL-O-tyrosine	Amino acid and Its metabolites	Amino acid derivatives	C9H11NO3	1a	2370-61-8	150426	219627	91228.8	140324	160689	98404.4	287326	377573	13362
MADN0740	N-benzoyl-L-tyrosine ethyl ester	Amino acid and Its metabolites	Amino acid derivatives	C18H19NO4	1b	3483-82-7	58604.4	3785.81	72274.8	3785.81	3785.81	3785.81	3785.81	3785.81	3785.81
MADN0966*315	1-Methylhistidine	Amino acid and Its metabolites	Amino acid derivatives	C7H11N3O2	1b	332-80-9	20141.8	10026.4	31663	26605	17192	24481.3	23650.2	14450.7	17118.3
MADN2460	Suberylglycine	Amino acid and Its metabolites	Amino acid derivatives	C10H17NO5	1b	60317-54-6	58654.6	73070.4	75805.5	63127.3	62544.5	63284	42587.1	38792.7	29074.5
MADN2478	N-acetyl-D-phenylalanine	Amino acid and Its metabolites	Amino acid derivatives	C11H13NO3	1b	10172-89-1	270170	281594	418814	286033	335950	282393	502209	378953	316161
MADN4077	2,3-Dimethylsuccinic acid	Amino acid and Its metabolites	Amino acid derivatives	C6H10O4	1b	13545-04-5	50784.7	51351.2	44199.3	31789.2	42633.7	58880.3	39780	54977.1	54696.9
MEDN0025	3-Hydroxy-3-Methylpentane-1,5-Dioic Acid	Amino acid and Its metabolites	Amino acid derivatives	C6H10O5	1b	503-49-1	205784	140900	234863	109038	103501	110832	129609	135293	140540
MEDN0056*180	N-Acetyl-L-Leucine	Amino acid and Its metabolites	Amino acid derivatives	C8H15NO3	1a	1188-21-2	3.06266e+06	2.68898e+06	4.16018e+06	3.32293e+06	3.3571e+06	3.11156e+06	4.69439e+06	3.81162e+06	3.77919e+06
MEDN0057	N-Acetyl-L-Tyrosine	Amino acid and Its metabolites	Amino acid derivatives	C11H13NO4	1a	537-55-3	272833	216411	417770	202839	201873	173143	319430	302177	263505
MEDN0058	N-Acetylneuraminic Acid(SA)	Amino acid and Its metabolites	Amino acid derivatives	C11H19NO9	1a	131-48-6	25756	22823.3	22084.2	69543.9	78955.3	69701.8	23568.7	14286.7	17221.4
MEDN0062	N-Propionylglycine	Amino acid and Its metabolites	Amino acid derivatives	C5H9NO3	1b	21709-90-0	803338	707130	897605	583401	542553	439989	871230	733940	700288
MEDN0075	N-Acetyl-L-phenylalanine	Amino acid and Its metabolites	Amino acid derivatives	C11H13NO3	1a	2018-61-3	502283	469514	719423	510897	527534	486038	812388	694618	614490
MEDN0579	N-lactoyl-phenylalanine	Amino acid and Its metabolites	Amino acid derivatives	C12H15NO4	1a	-	2.93486e+06	2.65157e+06	4.50762e+06	3.44697e+06	3.80796e+06	3.18288e+06	5.7655e+06	4.60276e+06	4.14049e+06
MEDN0586*010	N-Acetyl-L-alanine	Amino acid and Its metabolites	Amino acid derivatives	C5H9NO3	1a	97-69-8	567722	443614	644441	256629	277611	229434	404655	390524	340474
MEDN0806HN	Aceglutamide	Amino acid and Its metabolites	Amino acid derivatives	C7H12N2O4	1b	2490-97-3	35263.3	17776.5	63618.5	22384.7	12824.3	34612.6	34677.9	19385.3	25568.6
MEDN0839	N-Alpha-Acetyl-L-Asparagine	Amino acid and Its metabolites	Amino acid derivatives	C6H10N2O4	1a	4033-40-3	30010.8	36771.9	18201	43543.4	40589.8	34071.8	22414.6	18820.9	30745.6
MEDN1138	3-nitro-L-tyrosine	Amino acid and Its metabolites	Amino acid derivatives	C9H10N2O5	1a	621-44-3	44865.7	25878.7	58026.1	42866.2	41432.9	27212.5	87356.7	60213.2	55628.9
MEDN1518	Acetylvaline	Amino acid and Its metabolites	Amino acid derivatives	C7H13NO3	1a	96-81-1	667243	525848	817827	781540	836903	643792	978618	756864	776995
MEDN1686*018	L-threo-3-Methylaspartate	Amino acid and Its metabolites	Amino acid derivatives	C5H9NO4	3	6061-13-8	1.90118e+08	1.78815e+08	2.01055e+08	7.92233e+07	8.12445e+07	9.0605e+07	1.90355e+08	1.90226e+08	1.94451e+08
MEDN1937	4-Hydroxy-L-Glutamic Acid	Amino acid and Its metabolites	Amino acid derivatives	C5H9NO5	1a	3913-68-6	58309.1	44229.8	56901.1	39460.2	22306	23932.8	68549.4	73121.1	54223.8
MEDN1944	O-Phospho-L-threonine	Amino acid and Its metabolites	Amino acid derivatives	C4H10NO6P	1b	1114-81-4	5837.17	3387.82	9064.24	677.564	677.564	677.564	122364	139742	105449
MEDN2002*200	N-Acetyl-L-Glutamic Acid	Amino acid and Its metabolites	Amino acid derivatives	C7H11NO5	1b	1188-37-0	496648	453222	673318	515629	589792	524825	725817	712132	631524
MEDN2099	(2s)-2-Amino-4-sulfinobutanoic acid	Amino acid and Its metabolites	Amino acid derivatives	C4H9NO4S	1b	2686-70-6	41432.1	42384.1	33903	36213.6	38494.8	26966	27776.1	31540.6	24841.2
MEDN2103*198	3-Hydroxy-L-phenylalanine	Amino acid and Its metabolites	Amino acid derivatives	C9H11NO3	1a	587-33-7	1.18486e+06	952856	1.49272e+06	780107	838016	744788	1.24173e+06	1.01417e+06	1.07324e+06
MEDN3966	S-Methylglutathione	Amino acid and Its metabolites	Amino acid derivatives	C11H19N3O6S	1b	2922-56-7	45770.3	50090.3	46486.1	76792.6	86215.5	60792	60354	49078.2	67876.3
MEDP0035	5-Hydroxy-L-Tryptophan	Amino acid and Its metabolites	Amino acid derivatives	C11H12N2O3	1b	56-69-9	929648	840473	1.05284e+06	1.08196e+06	1.19176e+06	1.03964e+06	1.76142e+06	1.49288e+06	1.2151e+06
MEDP0053	L-Dopa	Amino acid and Its metabolites	Amino acid derivatives	C9H11NO4	1b	59-92-7	246044	123575	248999	231270	278606	222830	185605	183586	130843
MEDP0061	N,N-Dimethylglycine	Amino acid and Its metabolites	Amino acid derivatives	C4H9NO2	1a	1118-68-9	205442	158406	209153	132220	159793	131253	231322	188384	208014
MEDP0291HN	3,7-Dimethyluric acid	Amino acid and Its metabolites	Amino acid derivatives	C7H8N4O3	1b	13087-49-5	466598	393375	644510	1.27568e+06	1.38899e+06	1.26931e+06	209766	146194	120809
MEDP0326	N'-Formylkynurenine	Amino acid and Its metabolites	Amino acid derivatives	C11H12N2O4	1a	1022-31-7	1.1656e+06	956656	1.57265e+06	148846	132990	125685	361588	298835	260221
MEDP0367	γ-Aminobutyric Acid	Amino acid and Its metabolites	Amino acid derivatives	C4H9NO2	1b	56-12-2	5.31409e+06	3.31252e+06	4.95878e+06	4.06545e+06	3.68739e+06	3.65678e+06	6.59347e+06	4.78056e+06	4.97133e+06
MEDP0373	N-Acetylglycine	Amino acid and Its metabolites	Amino acid derivatives	C4H7NO3	1a	543-24-8	1.48863e+07	1.12988e+07	1.37978e+07	1.09319e+07	1.15558e+07	1.19822e+07	9.65426e+06	1.10047e+07	8.92455e+06
MEDP0637	Phe-Pro	Amino acid and Its metabolites	Amino acid derivatives	C14H18N2O3	1a	7669-65-0	1.34457e+06	1.16856e+06	2.2007e+06	335419	389816	355816	1.18202e+06	996536	981805
MEDP0859*245	Gly-Phe	Amino acid and Its metabolites	Amino acid derivatives	C11H14N2O3	1a	3321-03-7	1.04742e+06	1.11708e+06	1.56114e+06	464042	507311	486325	561654	447404	434150
MEDP0868*104	N-Methylalanine	Amino acid and Its metabolites	Amino acid derivatives	C4H9NO2	1a	3913-67-5	1.66768e+06	2.08519e+06	2.7259e+06	2.3539e+06	1.93664e+06	1.86716e+06	2.03472e+06	1.97533e+06	1.81208e+06
MEDP0876	O-Succinyl-L-Homoserine	Amino acid and Its metabolites	Amino acid derivatives	C8H13NO6	1b	1492-23-5	78481.2	91369.2	81181.6	101713	79270.8	77263	115271	125195	123848
MEDP1354	Mycosporine-serinol	Amino acid and Its metabolites	Amino acid derivatives	C11H19NO6	3	59719-29-8	507632	460866	579299	787610	927769	671387	207970	236649	221163
MEDP1490*115	Cis-4-Hydroxy-L-Proline	Amino acid and Its metabolites	Amino acid derivatives	C5H9NO3	1a	2584-71-6	66336.8	62320.7	77703.3	65745.8	57982.7	44542.3	56489.7	57068.3	32990.7
MEDP1662	N6,N6,N6-Trimethyl-L-lysine	Amino acid and Its metabolites	Amino acid derivatives	C9H20N2O2	2	-	670041	614107	791592	648568	637941	503900	973703	803209	866507
MEDP1663*243	N,N-Dimethylarginine	Amino acid and Its metabolites	Amino acid derivatives	C8H18N4O2	1a	30315-93-6	4.26972e+06	3.76143e+06	5.33883e+06	2.26221e+06	2.62305e+06	2.09362e+06	3.90127e+06	3.45321e+06	2.95245e+06
MEDP1703	Methyldopa	Amino acid and Its metabolites	Amino acid derivatives	C10H13NO4	1a	555-30-6	80803.6	162914	194037	149010	152353	217345	79902.6	112590	103859
MEDP1720	L-Phenylglycine	Amino acid and Its metabolites	Amino acid derivatives	C8H9NO2	1a	2935-35-5	60008.7	42707.8	65094.2	46842.5	66373.3	38006.7	74180.6	66944.9	43787.7
MEDP1802	Proline betaine	Amino acid and Its metabolites	Amino acid derivatives	C7H13NO2	1a	471-87-4	2.5656e+07	2.79826e+07	3.32932e+07	3.75768e+07	3.82013e+07	4.043e+07	3.96665e+07	3.00831e+07	2.69665e+07
MEDP1914	N-(1-Deoxy-1-fructosyl)phenylalanine	Amino acid and Its metabolites	Amino acid derivatives	C15H21NO7	3	87251-83-0	3054.9	3054.9	3054.9	3054.9	30929.3	29981.3	63276.8	39950.1	58438.9
MEDP1933*117	Cyclopentylglycine	Amino acid and Its metabolites	Amino acid derivatives	C7H13NO2	3	2521-84-8	650237	576822	834684	691796	736687	678141	565062	545295	515261
MEDP1942	N-MethyTrans-4-Hydroxy-Proline	Amino acid and Its metabolites	Amino acid derivatives	C6H11NO3	3	4252-82-8	253087	171093	203329	223859	178730	221170	642850	588582	568333
MEDP1966	S-Allyl-L-cysteine	Amino acid and Its metabolites	Amino acid derivatives	C6H11NO2S	1b	21593-77-1	8148.52	8148.52	8148.52	8148.52	8148.52	8148.52	132271	118287	113321
MEDP2131*106	L-Isserine	Amino acid and Its metabolites	Amino acid derivatives	C3H7NO3	1a	632-13-3	2.51652e+06	805257	608854	856445	632336	592322	739687	506935	627170
MEDP2132*108	1-Aminocyclobutanecarboxylic acid	Amino acid and Its metabolites	Amino acid derivatives	C5H9NO2	1a	22264-50-2	6.91651e+07	5.91962e+07	8.05203e+07	5.0772e+07	4.86193e+07	4.29324e+07	6.31883e+07	5.36731e+07	5.62748e+07
MEDP2267	S-methyl-L-thiocitrulline	Amino acid and Its metabolites	Amino acid derivatives	C7H15N3O2S	1a	209589-59-3	70663	62600.6	58461.3	63748.2	67000.7	54703.6	58680.3	70893.9	59685.9
MEDP2302	N-Acetyl-L-methionine	Amino acid and Its metabolites	Amino acid derivatives	C7H13NO3S	1a	65-82-7	171869	157497	306520	208982	214573	205626	290910	260965	246271
MEDP2303	6-Diazo-5-oxo-L-norleucine	Amino acid and Its metabolites	Amino acid derivatives	C6H9N3O3	1b	157-03-9	292171	288151	377844	532939	568699	533138	397007	257224	210035
MEDP2322	L-NIO-hydrochloride	Amino acid and Its metabolites	Amino acid derivatives	C7H15N3O2	1a	36889-13-1	203727	218906	219097	172594	185297	188964	172430	183729	189663
MEDP2336	O-Acetyl-L-homoserine	Amino acid and Its metabolites	Amino acid derivatives	C6H11NO4	1b	250736-84-6	159667	136730	148491	137014	101491	50431.1	159518	105785	155680
MEDP2369	L-Tyrosinamide	Amino acid and Its metabolites	Amino acid derivatives	C9H12N2O2	1b	4985-46-0	13969.5	24121.4	35632.4	16734.9	12420.9	36498.1	21776.2	15438.8	11543.4
MEDP2508*246	Gly-Tyr	Amino acid and Its metabolites	Amino acid derivatives	C11H14N2O4	1a	658-79-7	1.15813e+06	1.0966e+06	1.41597e+06	480713	424294	418811	929991	799465	776225
MEDP2528	Cycloleucine	Amino acid and Its metabolites	Amino acid derivatives	C6H11NO2	1a	52-52-8	1.62215e+08	1.94727e+08	2.07701e+08	1.19777e+08	1.05937e+08	1.11629e+08	1.96691e+08	1.82876e+08	1.81151e+08
MEDP2582	Pro-Phe	Amino acid and Its metabolites	Amino acid derivatives	C14H18N2O3	1a	13589-02-1	2.25015e+06	2.04793e+06	2.97777e+06	1.69216e+06	1.74389e+06	1.54338e+06	2.51763e+06	2.1946e+06	2.00347e+06
MEDP2587	Phe-Hyp	Amino acid and Its metabolites	Amino acid derivatives	C14H18N2O4	1a	90965-82-5	135754	204049	89589.3	140001	113797	125520	139479	161924	110054
MEDP2679	3-Bromotyrosine	Amino acid and Its metabolites	Amino acid derivatives	C9H10BrNO3	1b	54788-30-6	1131.21	8726.71	1131.21	17521.4	11775.1	30740.3	1131.21	15233.9	1131.21
MEDP3598	d-cysteine methyl ester	Amino acid and Its metabolites	Amino acid derivatives	C4H9NO2S	1b	88806-98-8	14661.1	19624.6	20885.8	24558.3	29505.8	29950.1	24382.6	23198.8	22811.9
MEDP3662	Carglumic acid	Amino acid and Its metabolites	Amino acid derivatives	C6H10N2O5	1b	1188-38-1	94515.6	119332	124820	96792.2	72627	125690	118000	88098.1	138278
MEDP3742	N-Methyl-L-histidine	Amino acid and Its metabolites	Amino acid derivatives	C7H11N3O2	2	24886-03-1	30406.5	21355.1	57032.4	26341.2	41281.6	23002	79802	71004.3	70244.2
MEDP3743	N-Acetylproline	Amino acid and Its metabolites	Amino acid derivatives	C7H11NO3	1a	68-95-1	199614	202615	399506	211056	215482	200082	327768	227863	225637
MEDP3828	L-NIL dihydrochloride	Amino acid and Its metabolites	Amino acid derivatives	C8H17N3O2	1b	159190-45-1	89841	97932.5	124236	67089.2	86540.5	108636	103247	85932.2	82972.4
MEDP3837	(S)-4-Fluorophenylglycine	Amino acid and Its metabolites	Amino acid derivatives	C8H8FNO2	1a	19883-57-9	3.67864e+07	3.51191e+07	3.47658e+07	3.70195e+07	3.57925e+07	3.81162e+07	3.45196e+07	3.29536e+07	3.74669e+07
MEDP3867	3-Phenyl-L-serine	Amino acid and Its metabolites	Amino acid derivatives	C9H11NO3	1b	6254-48-4	1.63279e+07	1.41633e+07	2.13474e+07	1.0137e+07	9.67153e+06	9.85205e+06	1.86959e+07	1.60917e+07	1.24073e+07
MW0054299P	L-canavanine	Amino acid and Its metabolites	Amino acid derivatives	C5H12N4O3	3	543-38-4	103063	93760.5	130288	182099	188972	170439	249793	222446	232401
MW0105204HN	4-Carboxyphenylglycine	Amino acid and Its metabolites	Amino acid derivatives	C9H9NO4	3	7292-81-1	259887	286443	361290	1.53798e+06	1.54559e+06	1.46553e+06	795037	640230	437098
MW0105357N	6-Hydroxyoct-6-enoylglycine	Amino acid and Its metabolites	Amino acid derivatives	C10H17NO4	3	-	70968.7	67136.9	95370.7	94903.7	83061.2	79288.8	62384.3	55579.8	53550.1
MW0107141P	Glycyl-L-leucine	Amino acid and Its metabolites	Amino acid derivatives	C8H16N2O3	1a	869-19-2	1.83189e+06	1.64567e+06	2.62828e+06	836208	827574	757482	1.525e+06	1.21368e+06	1.33046e+06
MW0108132HN	Melphalan	Amino acid and Its metabolites	Amino acid derivatives	C13H18Cl2N2O2	3	148-82-3	79489.2	58455.6	75350.2	68769.2	65004.9	57044.1	33204.2	56447.5	54525.6
MW0108403N	N-(2-Furoyl)glycine	Amino acid and Its metabolites	Amino acid derivatives	C7H7NO4	1b	5657-19-2	823506	1.18643e+06	1.26427e+06	315958	336659	689166	1.7104e+06	1.55294e+06	1.49658e+06
MW0108474HN	N-(N-Formyl-L-methionyl)-L-phenylalanine	Amino acid and Its metabolites	Amino acid derivatives	C15H20N2O4S	3	22008-60-2	2.26821e+06	2.41098e+06	3.37347e+06	4.46033e+06	4.29434e+06	3.61339e+06	73209.4	73209.4	73209.4
MW0108720HN	N-Carbamoylsarcosine	Amino acid and Its metabolites	Amino acid derivatives	C4H8N2O3	3	-	322357	243449	568096	102944	86771.6	98465.8	307725	295998	660718
MW0109506N	Pyrraline	Amino acid and Its metabolites	Amino acid derivatives	C12H18N2O4	3	74509-14-1	233561	193964	352810	267558	246897	234527	78425.8	95733.6	78156.1
MW0144208HN	Abu-Met-OH	Amino acid and Its metabolites	Amino acid derivatives	C14H18N2O6S	3	-	534367	444755	437708	358311	289229	413878	337938	395344	400373
MW0151846HN	isonocardicin C	Amino acid and Its metabolites	Amino acid derivatives	C23H26N4O8	3	-	1.26906e+06	1.38756e+06	1.18673e+06	799466	979747	697055	977283	823043	432596
MW0154119HN	N,N-dihydroxy-L-tyrosine	Amino acid and Its metabolites	Amino acid derivatives	C9H11NO5	3	-	6.44695e+06	6.62849e+06	7.23886e+06	1.3633e+07	1.41359e+07	1.30899e+07	6.43949e+06	4.81571e+06	2.18941e+06
MW0154345N	N-dodecanoyl-L-Homoserine lactone-3-hydrazone-biotin	Amino acid and Its metabolites	Amino acid derivatives	C26H43N5O5S	3	-	560393	575007	1.07178e+06	48738.8	100381	68089	799613	425379	814015
MW0194316HN	L-Asparagine, N-[2-(acetylamino)-2-deoxy-beta-D-glucopyranosyl]-	Amino acid and Its metabolites	Amino acid derivatives	C12H21N3O8	3	-	951559	865615	1.64477e+06	457197	649494	534841	435852	243002	508623
MADN0763*315	3-N-Methyl-L-Histidine	Amino acid and Its metabolites	Amino acid derivatives	C7H11N3O2	1b	368-16-1	20141.8	10026.4	31663	26605	17192	24481.3	23650.2	14450.7	17118.3
MEDN0818*010	N-acetyl-beta-alanine	Amino acid and Its metabolites	Amino acid derivatives	C5H9NO3	1a	3025-95-4	567722	443614	644441	256629	277611	229434	404655	390524	340474
MEDN0061*037	N-Phenylacetylglycine	Amino acid and Its metabolites	Amino acid derivatives	C10H11NO3	1a	500-98-1	333718	279463	494936	111059	112430	97700	113760	76052	80905.1
MEDN3001*203	(S)-2-Formamido-3-phenylpropanoic acid	Amino acid and Its metabolites	Amino acid derivatives	C10H11NO3	1b	13200-85-6	24124.3	18213.7	29972	19028.6	21818.5	23347.1	36379.2	33084.1	27355.8
MEDP0298*114	6-Aminocaproic Acid	Amino acid and Its metabolites	Amino acid derivatives	C6H13NO2	1a	60-32-2	2.97707e+06	2.65081e+06	3.75936e+06	1.93809e+06	2.06372e+06	2.02784e+06	3.20807e+06	2.72119e+06	2.58557e+06
MEDP2346*104	N-Ethylglycine	Amino acid and Its metabolites	Amino acid derivatives	C4H9NO2	1a	627-01-0	1.66768e+06	2.08519e+06	2.7259e+06	2.3539e+06	1.93664e+06	1.86716e+06	2.03472e+06	1.97533e+06	1.81208e+06
MEDP3621*110	Isovaline	Amino acid and Its metabolites	Amino acid derivatives	C5H11NO2	1a	3059-97-0	7.03482e+07	6.98745e+07	8.44785e+07	5.25622e+07	4.93887e+07	4.50325e+07	7.36021e+07	6.17903e+07	6.42267e+07
MEDP1974*117	1-Methylpiperidine-2-carboxylic acid	Amino acid and Its metabolites	Amino acid derivatives	C7H13NO2	3	7730-87-2	650237	576822	834684	691796	736687	678141	565062	545295	515261
MEDP0087*136	Ala-Lys	Amino acid and Its metabolites	Amino acid derivatives	C9H19N3O3	1b	6366-77-4	92730.5	93090.5	102071	95831.1	65635.1	84026.8	135928	81966	98733
FDATN01519P	D-phenylalanine	Amino acid and Its metabolites	Amino acids	C9H11NO2	2	673-06-3	2.2004e+08	1.67913e+08	1.95814e+08	1.51239e+08	1.519e+08	1.47137e+08	1.88657e+08	1.95853e+08	1.85797e+08
MADN0001	Glycine	Amino acid and Its metabolites	Amino acids	C2H5NO2	1b	56-40-6	468769	528626	507689	485561	537226	520287	378699	336514	221580
MADN0006	L-Tryptophan	Amino acid and Its metabolites	Amino acids	C11H12N2O2	1b	73-22-3	134699	68349.9	166902	59097.1	58390.9	124150	91897.9	77552.4	134093
MADN0009	Pyroglutamic acid	Amino acid and Its metabolites	Amino acids	C5H7NO3	1a	98-79-3	1.2566e+06	619949	1.54252e+06	530214	428532	945014	251936	318581	1.75538e+06
MADN0217	L-Glutamine	Amino acid and Its metabolites	Amino acids	C5H10N2O3	1a	56-85-9	463968	634111	573472	25514.1	46336.3	25407.4	1.42414e+06	1.03594e+06	215241
MADN0344	Selenomethionine	Amino acid and Its metabolites	Amino acids	C5H11NO2Se	1b	1464-42-2	12424.6	22608.3	11017.5	860.709	18512.5	860.709	860.709	860.709	9777.1
MADN0683	L-Cystine	Amino acid and Its metabolites	Amino acids	C6H12N2O4S2	1a	56-89-3	1373.02	1373.02	1373.02	8082.89	9145.76	6865.12	154953	102583	121109
MADN0718	Aspartic Acid	Amino acid and Its metabolites	Amino acids	C4H7NO4	1b	56-84-8	7.4068e+06	9.67845e+06	8.37933e+06	6.11943e+06	7.09977e+06	4.57759e+06	1.33523e+07	1.04216e+07	1.67133e+07
MADN0724	L-Citrulline	Amino acid and Its metabolites	Amino acids	C6H13N3O3	1a	372-75-8	4.93184e+06	3.68143e+06	5.16633e+06	5.63706e+06	5.72842e+06	5.1766e+06	9.20222e+06	8.38197e+06	4.19518e+06
MADN0725	Histidine	Amino acid and Its metabolites	Amino acids	C6H9N3O2	1a	71-00-1	1.1287e+06	1.10716e+06	1.4814e+06	637377	685808	592031	899936	820319	796788
MADN0739	L-Serine	Amino acid and Its metabolites	Amino acids	C3H7NO3	1a	56-45-1	4.61542e+06	3.11245e+06	7.68445e+06	3.93438e+06	3.32947e+06	3.823e+06	2.75184e+06	2.49895e+06	2.75745e+06
MADN0818	L-Cysteine	Amino acid and Its metabolites	Amino acids	C3H7NO2S	1b	52-90-4	1.46189e+06	1.23613e+06	1.49065e+06	1.53658e+06	1.62929e+06	1.69065e+06	1.33488e+06	1.58028e+06	889904
MADN0819	L-Homocitrulline	Amino acid and Its metabolites	Amino acids	C7H15N3O3	1a	1190-49-4	22519.6	12709.5	1278.25	1278.25	1278.25	1278.25	6391.23	12734.7	8567.67
MADN0823	L-Saccharopine	Amino acid and Its metabolites	Amino acids	C11H20N2O6	1b	997-68-2	194018	177171	382888	172769	215431	144800	308243	295152	363616
MEDN0007	Arginine	Amino acid and Its metabolites	Amino acids	C6H14N4O2	1a	74-79-3	1.00493e+06	764788	1.12726e+06	379826	330527	272313	563839	551594	548685
MEDN0015	L-Phenylalanine	Amino acid and Its metabolites	Amino acids	C9H11NO2	1a	63-91-2	1.46209e+07	1.3417e+07	1.8782e+07	1.04463e+07	1.09155e+07	9.83504e+06	1.48997e+07	1.32387e+07	1.27236e+07
MEDN0050	L-Theanine	Amino acid and Its metabolites	Amino acids	C7H14N2O3	1b	3081-61-6	35631.8	30890.1	30626.2	27061.6	17965.5	46372.8	3389.66	3389.66	37288.3
MEDN0487	2-amino-6-oxohexanoic acid	Amino acid and Its metabolites	Amino acids	C6H11NO3	1a	1962-83-0	21833	35282.1	18260.5	32742.9	36403.3	38068.8	27050.8	22102.3	9897.94
MEDN1556*067	L-Allothreonine	Amino acid and Its metabolites	Amino acids	C4H9NO3	1a	28954-12-3	397178	290965	370853	240121	270462	229523	221622	218057	247505
MEDP0002	Homocysteine	Amino acid and Its metabolites	Amino acids	C4H9NO2S	1a	454-29-5	937256	777603	1.11156e+06	516782	426128	529910	993064	728577	727158
MEDP0011	L-Lysine	Amino acid and Its metabolites	Amino acids	C6H14N2O2	1a	56-87-1	2.08937e+07	2.01936e+07	2.6891e+07	1.13228e+07	1.04245e+07	1.04061e+07	1.73744e+07	1.67753e+07	1.67704e+07
MEDP0012	Ornithine	Amino acid and Its metabolites	Amino acids	C5H12N2O2	1a	3184-13-2	392610	296558	374188	148356	212466	197835	403768	372886	366813
MEDP0020	Methionine	Amino acid and Its metabolites	Amino acids	C5H11NO2S	1a	63-68-3	9.19237e+06	8.19132e+06	1.07616e+07	1.41308e+07	1.48782e+07	1.21641e+07	1.03749e+07	8.32646e+06	7.94895e+06
MEDP0519*114	L-Norleucine	Amino acid and Its metabolites	Amino acids	C6H13NO2	1a	327-57-1	2.97707e+06	2.65081e+06	3.75936e+06	1.93809e+06	2.06372e+06	2.02784e+06	3.20807e+06	2.72119e+06	2.58557e+06
MEDP0685	Methylcysteine	Amino acid and Its metabolites	Amino acids	C4H9NO2S	1b	7728-98-5	6.13998e+06	6.02991e+06	7.22416e+06	5.68825e+06	5.63864e+06	6.58452e+06	9.64282e+06	8.91083e+06	9.79526e+06
MEDP0752	DL-Leucine	Amino acid and Its metabolites	Amino acids	C6H13NO2	1a	328-39-2	4.72365e+07	4.31926e+07	6.02341e+07	3.37584e+07	3.44081e+07	3.37406e+07	5.31589e+07	4.65266e+07	4.42544e+07
MEDP1019	3-Aminoisobutanoic Acid	Amino acid and Its metabolites	Amino acids	C4H9NO2	1a	144-90-1	194644	300131	250080	334233	289281	351151	299427	209281	255229
MEDP1144	L-Isoleucine	Amino acid and Its metabolites	Amino acids	C6H13NO2	1a	73-32-5	4.63083e+06	4.30949e+06	6.35241e+06	3.44305e+06	3.20595e+06	3.26168e+06	5.27833e+06	4.76256e+06	4.15558e+06
MEDP1778*110	L-Norvaline	Amino acid and Its metabolites	Amino acids	C5H11NO2	1a	6600-40-4	7.03482e+07	6.98745e+07	8.44785e+07	5.25622e+07	4.93887e+07	4.50325e+07	7.36021e+07	6.17903e+07	6.42267e+07
MEDP2037	2-((3-Oxo-3-phenylpropyl)amino)acetic acid	Amino acid and Its metabolites	Amino acids	C11H13NO3	1b	56613-60-6	13965.4	8809.61	23268	1387.66	1387.66	1387.66	15010.7	20491	20044.4
MW0010027P	L-Valine	Amino acid and Its metabolites	Amino acids	C5H11NO2	1a	72-18-4	1.40813e+07	1.75594e+07	2.0597e+07	1.15264e+07	1.21578e+07	1.19489e+07	1.82814e+07	1.732e+07	1.63383e+07
MW0011574P	Methanandamide	Amino acid and Its metabolites	Amino acids	C23H39NO2	1b	157182-49-5	3.37647e+06	5.60375e+06	4.78322e+06	6.57777e+06	7.82792e+06	7.17457e+06	6.45111e+06	6.11446e+06	6.05237e+06
MW0106392P	D-Glutamic acid	Amino acid and Its metabolites	Amino acids	C5H9NO4	3	6893-26-1	87446.3	308131	197914	228824	235032	216471	352229	230293	304697
MW0106505HN	DL-Glutamate	Amino acid and Its metabolites	Amino acids	C5H9NO4	3	-	530611	623112	555121	587523	549134	561171	850436	589407	407610
MW0106527N	DL-Propargylglycine	Amino acid and Its metabolites	Amino acids	C5H7NO2	1b	-	8.88822e+06	8.21758e+06	1.20449e+07	7.97439e+06	8.55472e+06	7.78947e+06	1.26198e+07	1.0491e+07	1.00109e+07
MW0106559P	D-Pyroglutamic acid	Amino acid and Its metabolites	Amino acids	C5H7NO3	2	4042-36-8	2.88607e+07	2.33006e+07	3.0512e+07	1.76839e+07	1.7778e+07	1.58467e+07	2.33756e+07	2.03441e+07	2.02467e+07
MW0107786P	L-Leucine	Amino acid and Its metabolites	Amino acids	C6H13NO2	2	61-90-5	4.60953e+07	4.06042e+07	5.67204e+07	3.15511e+07	3.40982e+07	3.01256e+07	4.83281e+07	4.14812e+07	4.06114e+07
MW0107960P	L-Threonine	Amino acid and Its metabolites	Amino acids	C4H9NO3	1a	72-19-5	1.63947e+07	1.26704e+07	1.99412e+07	6.95823e+06	8.09297e+06	9.3626e+06	1.17868e+07	1.48524e+07	1.11319e+07
MW0108905N	N-Phenylacetylphenylalanine	Amino acid and Its metabolites	Amino acids	C17H17NO3	1b	738-75-0	6368.65	2114.92	5575.07	422.984	422.984	422.984	9679.98	4732.09	5988.37
MEDN0011*018	L-Glutamic Acid	Amino acid and Its metabolites	Amino acids	C5H9NO4	3	56-86-0	1.90118e+08	1.78815e+08	2.01055e+08	7.92233e+07	8.12445e+07	9.0605e+07	1.90355e+08	1.90226e+08	1.94451e+08
MEDN0006*198	L-Tyrosine	Amino acid and Its metabolites	Amino acids	C9H11NO3	1a	60-18-4	1.18486e+06	952856	1.49272e+06	780107	838016	744788	1.24173e+06	1.01417e+06	1.07324e+06
MEDP0022*108	L-Proline	Amino acid and Its metabolites	Amino acids	C5H9NO2	1a	147-85-3	6.91651e+07	5.91962e+07	8.05203e+07	5.0772e+07	4.86193e+07	4.29324e+07	6.31883e+07	5.36731e+07	5.62748e+07
MEDP2805	gamma-Glu-Phe	Amino acid and Its metabolites	polypeptide	C14H18N2O5	1b	7432-24-8	8.75257e+06	8.16913e+06	1.25899e+07	7.45393e+06	7.76817e+06	7.97142e+06	3.33058e+07	2.74877e+07	2.46949e+07
MW0152097N	L-a-Lysophosphatidylserine	Amino acid and Its metabolites	polypeptide	C24H48NO9P	3	-	309781	230293	414093	257788	276464	213761	662300	631780	583597
MADN0013	Gly-Pro	Amino acid and Its metabolites	Small Peptide	C7H12N2O3	1b	704-15-4	305975	299656	399446	232919	197059	205279	337792	333067	308910
MADN0310	Gly-Trp	Amino acid and Its metabolites	Small Peptide	C13H15N3O3	1b	2390-74-1	179230	152112	202182	151167	151266	94254.5	173653	154262	87561.8
MADN0440	Val-Gly	Amino acid and Its metabolites	Small Peptide	C7H14N2O3	1b	686-43-1	50863.3	47593.4	74686.7	67188.4	61730	37082.7	109012	107747	49468.2
MADN0445	Val-Lys	Amino acid and Its metabolites	Small Peptide	C11H23N3O3	1b	22677-62-9	28827.5	22361.7	42208.6	1410.66	1410.66	11260.9	1410.66	1410.66	43350.1
MADN0452	Ile-Gly	Amino acid and Its metabolites	Small Peptide	C8H16N2O3	1b	868-28-0	87977.8	79770.5	144586	43391	36898.1	56890.6	64736.2	50869	29056.2
MADN0457	Ile-Val	Amino acid and Its metabolites	Small Peptide	C11H22N2O3	1b	41017-96-3	377752	316687	642449	79166.9	90856.2	91264.5	119424	46617.4	82160.9
MADN0461*328	Ile-Ala	Amino acid and Its metabolites	Small Peptide	C9H18N2O3	1b	24787-73-3	109553	119255	191673	37585.6	39602.5	35888.4	42313.9	34566.5	42284.9
MADN0467	cyclo(gly-glu)	Amino acid and Its metabolites	Small Peptide	C7H10N2O4	1a	16364-35-5	81209.6	161802	104068	127005	74455.6	87723.8	148155	106140	74449.6
MADN0631	Gln-Gln	Amino acid and Its metabolites	Small Peptide	C10H18N4O5	1b	54419-93-1	35114.3	11367.8	12354.2	2273.57	28302.2	2273.57	291623	232346	142790
MADN0636	γ-Glu-Gln	Amino acid and Its metabolites	Small Peptide	C10H17N3O6	1b	10148-81-9	242186	245834	284268	246270	254478	264423	473017	368285	115487
MADN0644	Thr-Pro	Amino acid and Its metabolites	Small Peptide	C9H16N2O4	1b	46398-79-2	409601	420949	557306	285479	260041	213426	396716	397631	435960
MADN0650	Asn-Asp	Amino acid and Its metabolites	Small Peptide	C8H13N3O6	1b	-	138380	155223	247560	53207.9	46576.8	62298.2	134978	126760	192845
MADN0655	Asn-Pro	Amino acid and Its metabolites	Small Peptide	C9H15N3O4	1b	-	152952	115592	168305	126678	120724	127164	149460	113992	99285.9
MADN0742	gamma-Glu-Ala	Amino acid and Its metabolites	Small Peptide	C8H14N2O5	1b	5875-41-2	1.47091e+06	1.09897e+06	2.08485e+06	644671	706485	742405	1.41319e+06	1.05821e+06	781692
MADN0806	Glutathione Reducedform	Amino acid and Its metabolites	Small Peptide	C10H17N3O6S	1b	70-18-8	22106.3	758.776	18933.4	758.776	758.776	17448.3	15075.3	5136.72	18437
MADN1559	Pro-Gly	Amino acid and Its metabolites	Small Peptide	C7H12N2O3	1a	2578-57-6	658891	554433	643677	493820	475588	555784	654929	605222	882392
MADN1653	Glu-Glu	Amino acid and Its metabolites	Small Peptide	C10H16N2O7	1a	1116-22-9	906757	641953	1.24017e+06	623865	554676	625850	1.42154e+06	1.37603e+06	2.07981e+06
MADN1691	His-Ser	Amino acid and Its metabolites	Small Peptide	C9H14N4O4	1b	21438-60-8	53313.4	45844.2	53359.4	2230.1	2230.1	2230.1	20416.7	27022.2	56299.5
MADN1997	Cys-Gly	Amino acid and Its metabolites	Small Peptide	C5H10N2O3S	1b	19246-18-5	68270.3	59243.3	86165.6	89445.4	99520	112471	23528.6	17304.5	19736.6
MADN2327	Val-Arg	Amino acid and Its metabolites	Small Peptide	C11H23N5O3	1b	37682-75-0	55443.1	36837.2	57457.5	18053.2	48830.6	31535	87274.2	63823.3	96957.5
MADN2333	γ-Glu-Lys	Amino acid and Its metabolites	Small Peptide	C11H21N3O5	1b	-	27011.8	23924.9	35337.1	20514.3	26035.4	21425.1	50215.1	47626.4	37271.2
MADN2348	Glu-Ser	Amino acid and Its metabolites	Small Peptide	C8H14N2O6	1a	5875-38-7	97026	86094.1	185657	75559.7	65173.2	120356	124609	69457.1	89376.3
MADN2350	His-Pro	Amino acid and Its metabolites	Small Peptide	C11H16N4O3	1b	20930-58-9	55115.3	40490.1	47715.7	44950.9	46098.4	33960.2	40082.4	37596	84189.1
MADN2352	Ile-Arg	Amino acid and Its metabolites	Small Peptide	C12H25N5O3	1b	55715-01-0	42088.7	59376.8	46252.6	15050	24723.8	12793.3	29646.6	46766.2	56036.4
MADN2365	Ala-Pro	Amino acid and Its metabolites	Small Peptide	C8H14N2O3	1a	13485-59-1	105289	88659	109782	71705.4	44085.3	48676.7	78885	95370.2	98832.6
MADN2370	Asp-Arg	Amino acid and Its metabolites	Small Peptide	C10H19N5O5	1b	-	140286	135427	219548	222649	183628	256377	484399	415202	689455
MADN2395	Ile-Thr	Amino acid and Its metabolites	Small Peptide	C10H20N2O4	1b	59652-61-8	363818	343484	512973	94473.8	106941	91876.8	183301	136178	108355
MADN2424	Val-Val-Val	Amino acid and Its metabolites	Small Peptide	C15H29N3O4	1b	28130-13-4	98819.3	101406	189322	22738	24714.7	22251.1	2786.79	13933.9	2786.79
MADN2430	Tyr-Pro	Amino acid and Its metabolites	Small Peptide	C14H18N2O4	1b	51871-47-7	69375.3	53188.2	81058.7	50662.1	42984.4	28755.7	82340.8	86870.1	70324.5
MADN2447	Pro-Tyr	Amino acid and Its metabolites	Small Peptide	C14H18N2O4	1b	19786-36-8	80972.1	77081.2	141335	99144.9	153768	128236	105657	91067.3	44499.8
MADN2496	Thr-His	Amino acid and Its metabolites	Small Peptide	C10H16N4O4	1b	-	66859.5	61291.7	45593.6	34985.1	23903.6	21681.6	31395.5	29014.9	20755.8
MADN2497	Arg-Thr	Amino acid and Its metabolites	Small Peptide	C10H21N5O4	1b	-	57163.1	21276.6	43205.3	27288.8	21256.5	17711.5	21705.2	16077.7	20974.8
MADN2499	Asn-Asn	Amino acid and Its metabolites	Small Peptide	C8H14N4O5	1b	-	133264	158042	191203	111772	123295	87587.2	137268	121700	59693.7
MADN2501	Arg-Met	Amino acid and Its metabolites	Small Peptide	C11H23N5O3S	1b	45243-23-0	17155	26240.6	33107	50661.2	34157.1	39713.3	3430.99	3430.99	3430.99
MADN2579	Asp-Lys	Amino acid and Its metabolites	Small Peptide	C10H19N3O5	1b	5891-51-0	41030.2	66805.1	32108	50513.5	41400.6	28192.8	42196.2	32340.4	42262.6
MADN2593	Asn-Arg	Amino acid and Its metabolites	Small Peptide	C10H20N6O4	1b	2478-01-5	68241.4	32260.7	36266.9	18835.3	11920.5	10819.3	13901.8	17631.7	17046.8
MADN3605	Ala-Gly	Amino acid and Its metabolites	Small Peptide	C5H10N2O3	1a	687-69-4	45843.6	33272.6	47708.8	32605.3	28921.4	31818.9	71623.9	30626.7	5784.29
MEDL00377P	Glu-Phe	Amino acid and Its metabolites	Small Peptide	C14H18N2O5	2	20556-22-3	7.41702e+06	6.4482e+06	1.03548e+07	5.92431e+06	6.20172e+06	6.41326e+06	2.73256e+07	2.40657e+07	2.12204e+07
MEDN0038	Glutathione Oxidized	Amino acid and Its metabolites	Small Peptide	C20H32N6O12S2	1b	27025-41-8	43184.1	80700	81890.7	114470	107553	110602	151137	126234	82273.5
MEDN0074	γ-Glu-Cys	Amino acid and Its metabolites	Small Peptide	C8H14N2O5S	1b	636-58-8	10411.6	11116.5	6415.84	11389.9	11238.4	25773.4	15272.1	23528.6	13454.3
MEDN0822	Cysteine-glutathione disulfide	Amino acid and Its metabolites	Small Peptide	C13H22N4O8S2	1b	13081-14-6	1518.71	1518.71	7593.56	1518.71	1518.71	1518.71	34618	25448.7	28229.9
MEDN1478*053	Glu-Gln	Amino acid and Its metabolites	Small Peptide	C10H17N3O6	3	-	162142	117502	155785	102681	108058	127789	207924	145424	135815
MEDN1616	Val-Pro-Leu	Amino acid and Its metabolites	Small Peptide	C16H29N3O4	1a	90614-49-6	149029	19805.8	19805.8	197751	252998	195366	19805.8	19805.8	122361
MEDN1639	Glu-Thr	Amino acid and Its metabolites	Small Peptide	C9H16N2O6	2	6875-80-5	265241	206614	359517	157499	201175	190393	226903	202447	169153
MEDN1910	Cys-Pro	Amino acid and Its metabolites	Small Peptide	C8H14N2O3S	1b	-	781830	941951	1.04522e+06	1.13159e+06	1.08303e+06	970338	578966	432116	386331
MEDN1922	Asn-Glu	Amino acid and Its metabolites	Small Peptide	C9H15N3O6	1b	20917-58-2	71376.1	82577.2	84544.4	33165.5	35969.4	42259.6	46785.1	41693.3	36719.4
MEDN1938	Arg-Val	Amino acid and Its metabolites	Small Peptide	C11H23N5O3	1b	2896-20-0	20450.3	18551.8	12287.8	25818.3	27521.1	21744.6	1338.65	1338.65	1338.65
MEDN1942	Val-Thr	Amino acid and Its metabolites	Small Peptide	C9H18N2O4	1b	72636-02-3	3.45651e+06	3.81542e+06	4.66681e+06	4.99906e+06	4.98203e+06	4.6588e+06	2.3616e+06	1.81523e+06	1.82914e+06
MEDN1949*045	Asn-Val	Amino acid and Its metabolites	Small Peptide	C9H17N3O4	1b	145314-87-0	25288	17933.6	11958.9	9101.05	12846.5	15568.9	4587.83	6940.56	17343.3
MEDN1972*047	Asp-Val	Amino acid and Its metabolites	Small Peptide	C9H16N2O5	1b	13433-04-0	401502	313775	347736	120663	117467	85967.2	104590	93989.7	130765
MEDN2000*055	Ile-Tyr	Amino acid and Its metabolites	Small Peptide	C15H22N2O4	1b	38579-21-4	46744.7	55330.2	50227.9	2840.55	10918.2	7014.99	8876.63	568.11	568.11
MEDN2007	Trp-Gly	Amino acid and Its metabolites	Small Peptide	C13H15N3O3	1b	7360-09-0	48089.3	49101.2	75973.8	35223.8	42736.8	42081.1	88405.4	69814.9	73181.2
MEDN2013	Val-Phe-Ala	Amino acid and Its metabolites	Small Peptide	C17H25N3O4	1b	-	10516.5	4244.84	10182.5	10901.8	6886.82	7190.28	11797.8	14084.2	18200.5
MEDN2017	cyclo(Pro-Tyr)	Amino acid and Its metabolites	Small Peptide	C14H16N2O3	1a	4549-02-4	181905	176862	214157	61096.8	100328	85895.3	143808	156355	109349
MEDN2100	Ala-Ser	Amino acid and Its metabolites	Small Peptide	C6H12N2O4	1b	3303-41-1	24851.1	19960.4	19745.1	8121.2	6632.57	9881.64	13966.5	15878.3	18849.4
MEDN2107	Lys-Gly	Amino acid and Its metabolites	Small Peptide	C8H17N3O3	1a	7563-03-3	698280	743529	894089	981834	985648	1.04281e+06	1.0802e+06	979569	888521
MEDN2117	Hyp-Thr	Amino acid and Its metabolites	Small Peptide	C9H16N2O5	1b	-	234072	273699	244532	76823.5	127797	70671.6	113896	108341	105088
MEDN2120	Asn-Ile	Amino acid and Its metabolites	Small Peptide	C10H19N3O4	1a	438533-59-6	38713.8	29445.4	63011.6	12081.9	25736	14105.3	23524.9	17140.7	4498.21
MEDN2131	Asp-Glu	Amino acid and Its metabolites	Small Peptide	C9H14N2O7	1b	6157-06-8	431434	343266	422588	275216	204852	257727	329117	297903	370518
MEDN2135	γ-Glu-Met	Amino acid and Its metabolites	Small Peptide	C10H18N2O5S	1b	17663-87-5	210236	198188	308107	227325	268241	227977	595102	483868	476189
MEDN2223	Glu-Ala-Gly	Amino acid and Its metabolites	Small Peptide	C10H17N3O6	3	1116-21-8	93343.2	78204.5	109498	147134	166757	72303	20086.6	15588.4	4826.61
MEDN3206	Cyclo(Tyr-Leu)	Amino acid and Its metabolites	Small Peptide	C15H20N2O3	1b	82863-65-8	44587.5	40698.5	48131	25291.3	28541.6	15392.4	18928	17753.8	14285.8
MEDP0037*252	Asp-Phe	Amino acid and Its metabolites	Small Peptide	C13H16N2O5	1a	13433-09-5	2.87999e+06	2.54888e+06	3.78187e+06	2.25849e+06	2.16994e+06	2.04789e+06	4.07983e+06	3.34054e+06	3.48129e+06
MEDP1022*153	Thr-Phe	Amino acid and Its metabolites	Small Peptide	C13H18N2O4	2	16875-27-7	545933	453885	698316	156728	163984	182377	284557	212349	230855
MEDP1367	Ala-Tyr	Amino acid and Its metabolites	Small Peptide	C12H16N2O4	2	-	106927	75815.3	140512	59787.9	50597.8	39780.7	95827.6	83467.9	68442.7
MEDP1506	Leu-Val	Amino acid and Its metabolites	Small Peptide	C11H22N2O3	1a	13588-95-9	821249	703747	1.22009e+06	256904	252190	255241	327922	268294	272069
MEDP1508	Phe-Met	Amino acid and Its metabolites	Small Peptide	C14H20N2O3S	1a	15080-84-9	54812.7	67242	82209.3	43333	42424.8	26994.9	55163.9	32232.2	36778.5
MEDP1509	Glu-Met	Amino acid and Its metabolites	Small Peptide	C10H18N2O5S	1a	4423-22-7	1.32055e+06	1.15553e+06	1.9981e+06	1.293e+06	1.3308e+06	1.28482e+06	3.40548e+06	2.79376e+06	2.66618e+06
MEDP1511	Met-Glu	Amino acid and Its metabolites	Small Peptide	C10H18N2O5S	1a	14517-44-3	488502	389085	726457	465920	524769	429756	1.1992e+06	848915	828818
MEDP1512	Phe-Val	Amino acid and Its metabolites	Small Peptide	C14H20N2O3	1a	3918-90-9	772307	727702	1.19692e+06	233156	291549	235421	270642	168349	224201
MEDP1667*158	Phe-Glu	Amino acid and Its metabolites	Small Peptide	C14H18N2O5	2	3617-45-6	1.10026e+06	1.02919e+06	1.84661e+06	475168	543465	513915	570557	586700	534663
MEDP1670	Gly-Gly-Phe	Amino acid and Its metabolites	Small Peptide	C13H17N3O4	1a	6234-26-0	256947	248143	209791	159855	169321	122523	137799	148370	163217
MEDP1673	Ile-Ile-Thr	Amino acid and Its metabolites	Small Peptide	C16H31N3O5	3	-	77181.4	73072	94232.3	52313.6	52188.3	35141.4	41702.3	29454.4	33625.2
MEDP1675	Leu-Leu-Gly	Amino acid and Its metabolites	Small Peptide	C14H27N3O4	2	4464-36-2	79958.8	64684	89578.7	25250.6	29269.1	20297.6	33017	20153.3	11789.8
MEDP1681	Leu-Gly-Leu	Amino acid and Its metabolites	Small Peptide	C14H27N3O4	2	19408-48-1	114323	90243.4	100030	38548.5	51169.2	58565.6	4867.18	4867.18	4867.18
MEDP1683	Leu-Leu-Leu	Amino acid and Its metabolites	Small Peptide	C18H35N3O4	1b	10329-75-6	247719	268579	355323	41651.6	48139.4	60882.5	36055.9	63599.3	59423.2
MEDP1684	Leu-Leu-Phe	Amino acid and Its metabolites	Small Peptide	C21H33N3O4	2	74479-02-0	49708.4	62273.8	71783.8	29640.9	29139.3	44795.6	43444.8	42474	28860.1
MEDP1742	Ala-Phe	Amino acid and Its metabolites	Small Peptide	C12H16N2O3	1a	3061-90-3	1.01373e+06	1.0227e+06	1.47807e+06	500017	479866	388850	581416	475522	440250
MEDP1780	Leu-Phe	Amino acid and Its metabolites	Small Peptide	C15H22N2O3	1a	3063-05-6	868479	703171	1.16729e+06	129584	130612	106802	167723	129896	171987
MEDP1790	Gly-Ile	Amino acid and Its metabolites	Small Peptide	C8H16N2O3	1a	19461-38-2	1.43187e+06	1.19334e+06	1.95114e+06	572434	642671	621705	1.14223e+06	883060	899303
MEDP1849	Ala-Val-Ala	Amino acid and Its metabolites	Small Peptide	C11H21N3O4	3	-	66364.9	86131.2	81322.9	3102.64	58571	22869	43565.3	39079.5	25136.8
MEDP1850	Arg-Leu	Amino acid and Its metabolites	Small Peptide	C12H25N5O3	1a	1188-24-5	922249	838873	1.08519e+06	284032	363861	294039	358345	324572	350825
MEDP1851	Asp-Tyr	Amino acid and Its metabolites	Small Peptide	C13H16N2O6	2	22840-03-5	286530	249357	501656	220293	183080	177018	467957	404340	357509
MEDP1859	Gln-Phe	Amino acid and Its metabolites	Small Peptide	C14H19N3O4	3	92327-75-8	379665	355015	542031	58302.7	54298.7	43857.9	55539.8	57228.6	61632.1
MEDP1863	Gly-His	Amino acid and Its metabolites	Small Peptide	C8H12N4O3	3	-	58295.9	60784.4	60873.4	29279	59449.1	37648.8	27533.9	48960.1	54880.7
MEDP1864	Gly-Leu-Ala	Amino acid and Its metabolites	Small Peptide	C11H21N3O4	3	-	91916.6	64893	116991	49908	41788.6	48910.6	25848.2	29080.8	34363.8
MEDP1869*251	His-Leu	Amino acid and Its metabolites	Small Peptide	C12H20N4O3	1b	7763-65-7	511549	416369	662265	134420	187382	225444	177957	162762	256155
MEDP1870	Ile-Lys	Amino acid and Its metabolites	Small Peptide	C12H25N3O3	2	-	2.03555e+06	1.88409e+06	2.71571e+06	1.82661e+06	1.76296e+06	1.68013e+06	1.4027e+06	1.14068e+06	990087
MEDP1882*090	Phe-Leu	Amino acid and Its metabolites	Small Peptide	C15H22N2O3	3	3303-55-7	1.02023e+06	902158	1.63075e+06	513606	588269	465340	690331	522882	586183
MEDP1883	Phe-Leu-Leu	Amino acid and Its metabolites	Small Peptide	C21H33N3O4	2	-	54095.2	53839.1	53678.5	35678	36976.5	27972.3	50774.2	34216.3	34676.7
MEDP1885	Pro-Ile	Amino acid and Its metabolites	Small Peptide	C11H20N2O3	2	-	2.91744e+06	2.68213e+06	3.91979e+06	1.7481e+06	1.67292e+06	1.71656e+06	2.68744e+06	2.18524e+06	2.12906e+06
MEDP1886HN	Pro-val	Amino acid and Its metabolites	Small Peptide	C10H18N2O3	2	-	120966	113612	217359	157755	180557	211355	116266	135680	99904.6
MEDP1888	Ser-Leu	Amino acid and Its metabolites	Small Peptide	C9H18N2O4	2	6665-16-3	768832	773285	1.0774e+06	235206	263274	209844	420841	354732	294730
MEDP1889	Ser-Phe	Amino acid and Its metabolites	Small Peptide	C12H16N2O4	3	16875-28-8	880438	1.04231e+06	1.26222e+06	333394	353711	406151	431549	536498	388417
MEDP1894	Tyr-Leu	Amino acid and Its metabolites	Small Peptide	C15H22N2O4	1a	17355-10-1	511357	399205	689394	184028	200041	210972	146789	108522	125521
MEDP1895	Tyr-Phe	Amino acid and Its metabolites	Small Peptide	C18H20N2O4	3	17355-11-2	177662	157402	258954	62491.2	98453.6	51089.4	57315.6	83787.8	51386.9
MEDP1912	Thr-Leu	Amino acid and Its metabolites	Small Peptide	C10H20N2O4	1a	50299-12-2	194871	192064	254558	71790.3	74008.1	74685.8	118289	107044	72853.6
MEDP1913	N(Alpha)-Acetyl-Epsilon-(2-Propenal)Lysine	Amino acid and Its metabolites	Small Peptide	C11H18N2O4	3	99124-74-0	3.73408e+06	3.25104e+06	5.13935e+06	2.35578e+06	2.40586e+06	2.13969e+06	2.44285e+06	2.03945e+06	1.98797e+06
MEDP1919	Cyclo(Pro-Leu)	Amino acid and Its metabolites	Small Peptide	C11H18N2O2	1a	2873-36-1	1.94782e+06	1.83123e+06	2.5794e+06	1.09053e+06	1.14812e+06	1.11624e+06	1.79436e+06	1.51838e+06	1.3458e+06
MEDP1923	Cyclo(Phe-Glu)	Amino acid and Its metabolites	Small Peptide	C14H16N2O4	3	-	4.83735e+06	4.48908e+06	7.12316e+06	2.77563e+06	2.87708e+06	2.3924e+06	3.22061e+06	2.60386e+06	2.58384e+06
MEDP1924	Cyclo(Pro-Glu)	Amino acid and Its metabolites	Small Peptide	C10H14N2O4	3	-	2.16437e+07	1.97191e+07	2.80059e+07	1.93383e+07	1.98257e+07	1.92548e+07	3.05097e+07	2.49497e+07	2.39481e+07
MEDP1926*143	Cyclo(Pro-Phe)	Amino acid and Its metabolites	Small Peptide	C14H16N2O2	1a	3705-26-8	3.55002e+06	3.10163e+06	4.75694e+06	1.19131e+06	1.29272e+06	1.02879e+06	2.16428e+06	1.7684e+06	1.70763e+06
MEDP1928	Cyclo(Pro-Val)	Amino acid and Its metabolites	Small Peptide	C10H16N2O2	3	5654-87-5	1.6059e+06	1.42053e+06	2.33249e+06	601382	562317	434107	820906	687063	635867
MEDP1929	Cyclo(Ser-Pro)	Amino acid and Its metabolites	Small Peptide	C8H12N2O3	3	308355-85-3	4.53712e+06	4.27824e+06	5.91585e+06	2.45395e+06	2.67035e+06	2.59532e+06	3.39274e+06	2.92703e+06	2.91466e+06
MEDP1930	Cyclo(Tyr-Ala)	Amino acid and Its metabolites	Small Peptide	C12H14N2O3	3	21754-26-7	359574	361899	526860	197682	197071	151321	306348	252231	195895
MEDP1932	Cyclo(Val-Ala)	Amino acid and Its metabolites	Small Peptide	C8H14N2O2	3	15136-27-3	202999	191985	238681	141325	72728.5	86908.6	116782	108364	58937.2
MEDP1947	Ser-Ile	Amino acid and Its metabolites	Small Peptide	C9H18N2O4	3	91086-51-0	833012	676175	1.128e+06	253666	263883	259151	386344	359947	310199
MEDP2307*144	Leu-Leu	Amino acid and Its metabolites	Small Peptide	C12H24N2O3	1a	3303-31-9	2.29462e+06	2.06834e+06	3.3599e+06	683445	679931	620859	704660	625706	581108
MEDP2312*134	Gly-Lys	Amino acid and Its metabolites	Small Peptide	C8H17N3O3	1b	997-62-6	4.72081e+07	4.89231e+07	5.91314e+07	5.29458e+07	5.40633e+07	6.75538e+07	5.801e+07	4.461e+07	4.71965e+07
MEDP2318	Lys-Ser	Amino acid and Its metabolites	Small Peptide	C9H19N3O4	1b	6665-19-6	199561	223863	299504	183518	174522	267234	263682	204525	222865
MEDP2329	Lys-Val	Amino acid and Its metabolites	Small Peptide	C11H23N3O3	1b	20556-11-0	1.04401e+06	1.15043e+06	1.37688e+06	1.44127e+06	1.25239e+06	1.46843e+06	663738	516478	478790
MEDP2335	Gly-Thr	Amino acid and Its metabolites	Small Peptide	C6H12N2O4	1b	7093-70-1	77964.2	76980.6	117858	35836.1	31992.8	42352.3	58994.8	43512.4	34797.4
MEDP2337P	Tyr-Cys	Amino acid and Its metabolites	Small Peptide	C12H16N2O4S	1b	-	169771	141738	208408	145361	150135	105295	7696.51	7696.51	7696.51
MEDP2345*247	His-Val	Amino acid and Its metabolites	Small Peptide	C11H18N4O3	1b	76019-15-3	306436	318547	332192	204356	199269	211010	182238	152286	146045
MEDP2355*135	Glu-Gly	Amino acid and Its metabolites	Small Peptide	C7H12N2O5	1a	1948-29-4	533622	496200	623180	342710	284726	307904	590167	604528	521042
MEDP2358	Pro-Glu	Amino acid and Its metabolites	Small Peptide	C10H16N2O5	1b	67644-00-2	3.60668e+06	2.73707e+06	4.67522e+06	2.61092e+06	2.62375e+06	2.46988e+06	4.2984e+06	4.10663e+06	3.48416e+06
MEDP2363	Arg-Ile	Amino acid and Its metabolites	Small Peptide	C12H25N5O3	1a	62632-70-6	657086	812440	1.03143e+06	443300	473035	533813	498239	459735	426560
MEDP2367	Ser-Pro	Amino acid and Its metabolites	Small Peptide	C8H14N2O4	1b	23827-93-2	5.05343e+06	4.34053e+06	5.51513e+06	3.48145e+06	3.30649e+06	2.95867e+06	4.48433e+06	4.28474e+06	3.86453e+06
MEDP2371	Lys-Ile	Amino acid and Its metabolites	Small Peptide	C12H25N3O3	1b	20556-13-2	311903	254612	492696	94052.7	88649.9	120150	123826	70329.9	76947.9
MEDP2373	Met-Gln	Amino acid and Its metabolites	Small Peptide	C10H19N3O4S	1a	36261-62-8	213389	266590	443473	366517	270404	288134	335893	364905	329022
MEDP2376	Lys-Leu	Amino acid and Its metabolites	Small Peptide	C12H25N3O3	1a	7369-79-1	1.62775e+06	1.50397e+06	2.14859e+06	1.43704e+06	1.34788e+06	1.35975e+06	1.15808e+06	1.01596e+06	942049
MEDP2379	Phe-Lys	Amino acid and Its metabolites	Small Peptide	C15H23N3O3	1b	6456-72-0	44178.4	53199.2	108132	182797	151257	135637	69895	32102.2	33400.4
MEDP2380	Lys-Met	Amino acid and Its metabolites	Small Peptide	C11H23N3O3S	1b	97729-52-7	961141	1.05295e+06	1.34224e+06	1.31208e+06	1.10362e+06	1.18139e+06	1.11847e+06	1.09267e+06	779217
MEDP2387	Ile-Ser	Amino acid and Its metabolites	Small Peptide	C9H18N2O4	1b	6403-14-1	2.36272e+06	2.04754e+06	2.99638e+06	561212	535141	534453	972602	881953	821862
MEDP2388	Tyr-Asp	Amino acid and Its metabolites	Small Peptide	C13H16N2O6	1b	87085-11-8	127859	104102	164364	76626	89727	78641.4	83633.4	77266.5	55510.1
MEDP2391	Tyr-Glu	Amino acid and Its metabolites	Small Peptide	C14H18N2O6	1b	2545-89-3	234839	191412	279460	138836	138670	139309	180459	177074	130314
MEDP2393*151	Leu-Glu	Amino acid and Its metabolites	Small Peptide	C11H20N2O5	1b	16364-31-1	694753	523711	900062	212653	235641	234292	347441	362499	153394
MEDP2398	Pyr-Glu	Amino acid and Its metabolites	Small Peptide	C10H14N2O6	1a	29227-92-7	1.98634e+06	2.75901e+06	2.97483e+06	1.21333e+06	943734	1.10522e+06	1.42536e+06	1.30057e+06	1.45206e+06
MEDP2399	Val-Glu	Amino acid and Its metabolites	Small Peptide	C10H18N2O5	1a	3062-07-5	1.12272e+06	813806	1.63018e+06	280045	292142	274985	459382	375436	291693
MEDP2425	Pro-Leu	Amino acid and Its metabolites	Small Peptide	C11H20N2O3	1a	52899-07-7	3.58121e+06	2.83251e+06	4.73353e+06	2.77738e+06	2.77606e+06	2.61616e+06	4.24891e+06	3.76191e+06	3.32066e+06
MEDP2426	Proline-Hydroxyproline	Amino acid and Its metabolites	Small Peptide	C10H16N2O4	1b	18684-24-7	1.59366e+06	1.3423e+06	2.05763e+06	1.60385e+06	1.64599e+06	1.47602e+06	1.53162e+06	1.34804e+06	1.15951e+06
MEDP2428	Cyclo(Ala-Pro)	Amino acid and Its metabolites	Small Peptide	C8H12N2O2	1b	36357-32-1	1.72881e+06	2.14361e+06	2.29595e+06	1.69789e+06	1.66475e+06	1.60014e+06	2.00406e+06	1.44e+06	1.48381e+06
MEDP2429	Pro-Glu-Val	Amino acid and Its metabolites	Small Peptide	C15H25N3O6	1a	-	69041.9	58032.5	111182	4039.87	4039.87	4039.87	4039.87	4039.87	4039.87
MEDP2433*138	Val-Ile	Amino acid and Its metabolites	Small Peptide	C11H22N2O3	1a	20556-14-3	1.47235e+06	1.48024e+06	2.11605e+06	324797	362096	319323	399184	288092	288872
MEDP2446	cyclo(pro-pro)	Amino acid and Its metabolites	Small Peptide	C10H14N2O2	1b	-	6.53134e+06	6.53357e+06	8.42858e+06	3.23978e+06	3.52648e+06	3.14876e+06	4.17798e+06	3.25291e+06	3.07509e+06
MEDP2452	Ile-Ile	Amino acid and Its metabolites	Small Peptide	C12H24N2O3	1a	42537-99-5	2.20812e+06	2.09242e+06	3.24251e+06	517567	438130	406251	581120	409082	418956
MEDP2474	Phe-Ala-Leu	Amino acid and Its metabolites	Small Peptide	C18H27N3O4	1a	-	55067.2	56424.4	80081.3	48567.8	44753.6	57469	36543.2	38886.9	38424.4
MEDP2494	Thr-Arg	Amino acid and Its metabolites	Small Peptide	C10H21N5O4	1b	13448-26-5	881381	937023	881765	860593	826624	942206	917589	917715	831264
MEDP2504*145	Leu-Asn	Amino acid and Its metabolites	Small Peptide	C10H19N3O4	1b	14608-81-2	111889	75623.6	139090	236774	174600	227356	128481	48773.9	80866
MEDP2542*133	Gln-Gly	Amino acid and Its metabolites	Small Peptide	C7H13N3O4	1a	2650-65-9	3.43694e+07	3.42587e+07	4.13084e+07	4.65864e+07	4.25091e+07	5.06797e+07	4.76969e+07	3.79827e+07	3.56041e+07
MEDP2549*136	Lys-Ala	Amino acid and Its metabolites	Small Peptide	C9H19N3O3	1b	17043-71-9	92730.5	93090.5	102071	95831.1	65635.1	84026.8	135928	81966	98733
MEDP2550	Hyp-Ser	Amino acid and Its metabolites	Small Peptide	C8H14N2O5	1b	-	448068	501102	673362	127930	144465	119109	190651	251587	148675
MEDP2554	Ala-His	Amino acid and Its metabolites	Small Peptide	C9H14N4O3	1a	3253-17-6	68451.3	90921	64350	378693	324988	309972	22210.4	54955.1	107423
MEDP2555	Pro-Asn	Amino acid and Its metabolites	Small Peptide	C9H15N3O4	1b	107856-82-6	843295	752586	1.02798e+06	661961	509371	506084	831097	629473	743254
MEDP2556	Pro-Asp	Amino acid and Its metabolites	Small Peptide	C9H14N2O5	1a	85227-98-1	2.15101e+06	1.86748e+06	2.63414e+06	1.67032e+06	1.80857e+06	1.63652e+06	2.14798e+06	1.80231e+06	1.84971e+06
MEDP2562	Ser-Glu	Amino acid and Its metabolites	Small Peptide	C8H14N2O6	1b	6403-16-3	261655	250944	309421	137711	119039	155379	184863	169787	201223
MEDP2563	Phe-Ser	Amino acid and Its metabolites	Small Peptide	C12H16N2O4	1a	16053-39-7	207967	166597	243163	67002	104664	77800.1	102775	55521.9	70544.4
MEDP2565	Phe-Ala	Amino acid and Its metabolites	Small Peptide	C12H16N2O3	1a	3918-87-4	528028	459144	764067	192288	221560	190262	315919	255548	264825
MEDP2567	Pro-Gln	Amino acid and Its metabolites	Small Peptide	C10H17N3O4	1b	18668-08-1	3.22097e+06	2.82385e+06	4.01743e+06	1.85452e+06	1.94377e+06	2.19849e+06	1.874e+06	1.84334e+06	1.76983e+06
MEDP2569	Asn-Leu	Amino acid and Its metabolites	Small Peptide	C10H19N3O4	1a	-	99248.4	109977	182795	59857.7	61479.1	25182.1	57395.5	43177.1	43822.5
MEDP2572	Leu-Asp	Amino acid and Its metabolites	Small Peptide	C10H18N2O5	1a	32949-40-9	4.27833e+06	3.87524e+06	6.07713e+06	1.55802e+06	1.62678e+06	1.54734e+06	2.24583e+06	2.10104e+06	1.82532e+06
MEDP2575	Tyr-Ala	Amino acid and Its metabolites	Small Peptide	C12H16N2O4	1b	730-08-5	75825.4	61005.7	106086	80637.1	70485.6	57484.9	35201.9	64090	48645.2
MEDP2578	Lys-Asn	Amino acid and Its metabolites	Small Peptide	C10H20N4O4	1b	19908-06-6	442377	352841	578910	269238	348244	374039	325684	301424	217392
MEDP2591	Thr-Tyr	Amino acid and Its metabolites	Small Peptide	C13H18N2O5	1b	145295-02-9	178796	159897	240439	15699.4	28537.6	33214.2	23338.7	14160.2	22689.2
MEDP2595	Ser-Trp	Amino acid and Its metabolites	Small Peptide	C14H17N3O4	1a	94421-70-2	110870	76134.1	142104	89906.7	75065.1	61548.2	58493.8	25230.7	37308.3
MEDP2598	Met-Phe	Amino acid and Its metabolites	Small Peptide	C14H20N2O3S	1a	14492-14-9	44480.9	50104.5	45529.2	67842.2	66256.1	29599.6	94362.9	109291	73442.3
MEDP2602	Val-Trp	Amino acid and Its metabolites	Small Peptide	C16H21N3O3	1b	24587-37-9	41370.3	38039.4	100027	34280	39777.8	24969.3	27317.1	34698.1	29292.2
MEDP2604	Met-Arg	Amino acid and Its metabolites	Small Peptide	C11H23N5O3S	1b	60461-10-1	32573.4	47224.5	66446.3	29692.3	33415	46333.7	51823.6	47720.5	55543.5
MEDP2607	Hyp-Trp	Amino acid and Its metabolites	Small Peptide	C16H19N3O4	1b	-	244227	202113	341267	234724	177361	164368	420121	284449	325088
MEDP2609	His-Tyr	Amino acid and Its metabolites	Small Peptide	C15H18N4O4	1a	35979-00-1	340840	241807	144371	337392	192723	227590	88814.7	56477.3	94178.2
MEDP2742	Thr-Val-Thr	Amino acid and Its metabolites	Small Peptide	C13H25N3O6	2	-	150348	106347	108461	84493.2	112439	51562	117895	95934	109842
MEDP3054	Hydroxyprolyl-Glutamine	Amino acid and Its metabolites	Small Peptide	C10H17N3O5	1b	-	292537	238478	312871	92942	87388.7	39451.6	106904	104353	103117
MEDP3606	Glycyl-L-serine	Amino acid and Its metabolites	Small Peptide	C5H10N2O4	1b	7361-43-5	85350.5	91240.2	65890.7	92517.3	64790	85093	48656.5	71840.1	75198.9
MW0048988N	Columbaridione	Amino acid and Its metabolites	Small Peptide	C20H24O5	3	-	618896	605248	1.05062e+06	300266	332570	308553	274398	243582	204174
MW0105941N	Asp-Asp	Amino acid and Its metabolites	Small Peptide	C8H12N2O7	3	58471-53-7	1.08552e+06	671356	1.2346e+06	1.17598e+06	1.13672e+06	849225	1.27503e+06	1.0301e+06	936826
MW0106327P	Cysteinyl-Methionine	Amino acid and Its metabolites	Small Peptide	C8H16N2O3S2	3	-	151466	59673.7	241526	5582.61	5582.61	5582.61	5582.61	5582.61	5582.61
MW0106832HN	Glutaminylalanine	Amino acid and Its metabolites	Small Peptide	C8H15N3O4	3	16874-70-7	230851	204949	350355	116243	158066	137449	219638	172381	182643
MW0107136N	Glycyl-H 1152 dihydrochloride	Amino acid and Its metabolites	Small Peptide	C18H26Cl2N4O3S	3	913844-45-8	487604	376756	819568	40413.4	51512.8	30219.9	117103	104626	107616
MW0107247P	His-Asp	Amino acid and Its metabolites	Small Peptide	C10H14N4O5	1b	41658-60-0	98796.5	52524.9	95392.6	61629.6	112663	57826.2	87422	89211.7	74313.3
MW0107268N	His-Phe	Amino acid and Its metabolites	Small Peptide	C15H18N4O3	3	16874-81-0	506356	512464	769159	1.08244e+06	814261	987179	527575	426265	365437
MW0108071P	Lysylproline	Amino acid and Its metabolites	Small Peptide	C11H21N3O3	1b	52766-27-5	846393	760978	1.20993e+06	339408	380078	204332	293852	354371	210267
MW0108235N	Met-Trp	Amino acid and Its metabolites	Small Peptide	C16H21N3O3S	1b	60535-02-6	15249.9	23016.1	25990.9	11405.5	9535.24	11462.3	11356.8	12316.5	10762.5
MW0109123N	Phe-Phe	Amino acid and Its metabolites	Small Peptide	C18H20N2O3	1b	2577-40-4	62009.2	49901.4	78094.1	48976.6	51680.3	41287.5	8320.45	4645.04	10398.2
MW0109716HN	Serylthreonine	Amino acid and Its metabolites	Small Peptide	C7H14N2O5	3	-	910489	1.03773e+06	1.22065e+06	1.23871e+06	1.00577e+06	1.00892e+06	1.1756e+06	1.02602e+06	897442
MW0109886HN	Thr-Met	Amino acid and Its metabolites	Small Peptide	C9H18N2O4S	3	90729-28-5	48318.2	39582.9	45764.8	1501.83	1501.83	1501.83	1501.83	1501.83	27755
MW0109937N	Threonyllysine	Amino acid and Its metabolites	Small Peptide	C10H21N3O4	3	-	1.68872e+07	1.42181e+07	2.4854e+07	2.54637e+07	2.64668e+07	2.40766e+07	7.95977e+06	6.51173e+06	6.486e+06
MW0110455HN	Val-val	Amino acid and Its metabolites	Small Peptide	C10H20N2O3	1b	3918-94-3	659844	683896	1.02133e+06	954548	872611	824796	478216	555509	783444
MW0123476N	7-Epi-cylindrospermopsin	Amino acid and Its metabolites	Small Peptide	C15H21N5O7S	3	-	163202	168987	127105	134612	113838	120787	42856.8	30015.9	43200.6
MW0144489N	Ala-Asn-Asp-Asp	Amino acid and Its metabolites	Small Peptide	C15H23N5O10	3	-	2.27517e+06	1.82544e+06	2.0382e+06	2.58225e+06	2.36499e+06	2.51006e+06	2.09606e+06	1.85995e+06	1.43037e+06
MW0144702HN	Ala-Phe-Tyr-Arg	Amino acid and Its metabolites	Small Peptide	C27H37N7O6	3	-	147078	181518	253366	169745	143071	119524	126363	91161.5	62825.7
MW0144755P	Ala-Thr-Tyr-Lys	Amino acid and Its metabolites	Small Peptide	C22H35N5O7	3	-	5.50062e+06	5.11409e+06	9.27273e+06	3.42297e+06	2.94254e+06	2.44004e+06	1.40816e+07	8.0504e+06	1.21212e+07
MW0145409P	Arg-Leu-Asn-Arg	Amino acid and Its metabolites	Small Peptide	C22H43N11O6	3	-	1.36288e+06	1.06932e+06	1.9434e+06	406462	480797	428496	1.0008e+06	716148	937926
MW0145438P	Arg-Lys-His-Arg	Amino acid and Its metabolites	Small Peptide	C24H45N13O5	3	-	142964	299232	352720	271011	305625	277345	727826	470204	509035
MW0145499HN	Arg-Ser-Lys-Arg	Amino acid and Its metabolites	Small Peptide	C21H43N11O6	3	-	2.15517e+06	1.55527e+06	3.15295e+06	2.71169e+06	2.93722e+06	1.98896e+06	1.58959e+06	1.15622e+06	1.71444e+06
MW0145500P	Arg-Ser-Met	Amino acid and Its metabolites	Small Peptide	C14H28N6O5S1	3	-	1.7311e+06	1.28118e+06	3.05329e+06	1.05688e+06	1.14671e+06	1.04729e+06	2.79472e+06	2.3035e+06	1.8747e+06
MW0145566HN	Arg-Val-Leu-Asp	Amino acid and Its metabolites	Small Peptide	C21H39N7O7	3	-	9.31039e+06	7.61066e+06	1.59064e+07	1.37457e+06	2.09561e+06	1.18662e+06	1.20698e+07	7.73419e+06	1.19196e+07
MW0145906HN	Asn-Thr-Ile-Arg	Amino acid and Its metabolites	Small Peptide	C20H38N8O7	3	-	1.95395e+06	1.69558e+06	3.29358e+06	298743	426545	253058	2.48751e+06	1.62e+06	2.70863e+06
MW0145988N	Asn-Nap-OH	Amino acid and Its metabolites	Small Peptide	C22H19N3O7	3	-	38799.7	25778	58284.1	73037.9	69246.2	64649.6	378074	323320	317304
MW0146074HN	Asp-Gln-Ala-Asp	Amino acid and Its metabolites	Small Peptide	C16H25N5O10	3	-	204194	260313	193747	207547	201936	205888	124490	213139	277119
MW0146099HN	Asp-Glu-His-Glu	Amino acid and Its metabolites	Small Peptide	C20H28N6O11	3	-	14587.8	7462.35	17631.5	23283	28840.7	33482.1	363831	197080	160525
MW0146196N	Asp-Lys-Thr-Glu	Amino acid and Its metabolites	Small Peptide	C19H33N5O10	3	-	693505	695642	1.08878e+06	802626	861530	829176	934235	787171	615902
MW0146261HN	Asp-Ser-Lys-Asp	Amino acid and Its metabolites	Small Peptide	C17H29N5O10	3	-	286585	263295	188986	332278	240052	340254	230769	206830	130000
MW0146275P	Asp-Thr-Ile	Amino acid and Its metabolites	Small Peptide	C14H25N3O7	3	-	2090.2	2090.2	2090.2	19437	12921.5	13177.3	2090.2	2090.2	10451
MW0149948N	Glu-Asp-Lys-Glu	Amino acid and Its metabolites	Small Peptide	C20H33N5O11	3	-	1798.2	1798.2	33195.9	1798.2	1798.2	1798.2	9315.97	1798.2	14881.9
MW0149953HN	Glu-Asp-Thr-Glu	Amino acid and Its metabolites	Small Peptide	C18H28N4O12	3	-	105055	73728.9	114188	529438	395986	459428	92423	42618.8	101920
MW0150162HN	Glu-Thr-His-Glu	Amino acid and Its metabolites	Small Peptide	C20H30N6O10	3	-	735966	1.00554e+06	798656	549725	493026	551293	969419	1.12134e+06	351004
MW0150216P	Glu-Val-Phe-Asp-Glu	Amino acid and Its metabolites	Small Peptide	C28H39N5O12	3	-	119546	130062	190664	90393.4	129870	52478	65200.4	73345.7	69559.9
MW0150333P	Gly-Asp-Val	Amino acid and Its metabolites	Small Peptide	C11H19N3O6	3	-	6.63965e+06	6.35567e+06	9.49508e+06	1.47042e+07	1.32705e+07	1.28632e+07	3.84221e+06	3.26164e+06	3.39046e+06
MW0150376P	Gly-His-Phe	Amino acid and Its metabolites	Small Peptide	C17H21N5O4	3	-	1.28024e+06	1.25989e+06	2.21388e+06	3.33968e+06	3.01978e+06	3.01774e+06	651395	489216	439135
MW0150398P	Gly-Leu-Arg-Val-Phe	Amino acid and Its metabolites	Small Peptide	C28H46N8O6	3	-	107009	153257	263684	162613	431494	171726	272676	175967	295386
MW0150496P	Gly-Thr-Phe-Thr-Asp	Amino acid and Its metabolites	Small Peptide	C23H33N5O10	3	-	468540	382240	565617	34992.4	42917.3	45978.7	827695	987726	688454
MW0150907P	His-Gln-Tyr	Amino acid and Its metabolites	Small Peptide	C20H26N6O6	3	-	928037	860230	1.34087e+06	472970	530260	303483	798187	665364	560206
MW0150910HN	His-Gln-Val-Lys	Amino acid and Its metabolites	Small Peptide	C22H38N8O6	3	-	534693	985751	967569	827683	782403	917446	609576	495292	361533
MW0151016P	His-Lys-Met	Amino acid and Its metabolites	Small Peptide	C17H30N6O4S1	3	-	489994	568450	931294	139601	217004	120088	670744	440785	331006
MW0151058P	His-Pro-Asp	Amino acid and Its metabolites	Small Peptide	C15H21N5O6	3	-	11468.1	11018.6	2203.71	2203.71	2203.71	2203.71	2203.71	2203.71	2203.71
MW0151136P	His-Tyr-Thr	Amino acid and Its metabolites	Small Peptide	C19H25N5O6	3	-	501874	424903	669626	373585	451164	386188	385699	250242	255974
MW0151141P	His-Val-Asn	Amino acid and Its metabolites	Small Peptide	C15H24N6O5	3	-	659498	667042	1.07183e+06	714132	686840	685860	238304	234111	192121
MW0151214HN	HoPhe-HoPhe-OH	Amino acid and Its metabolites	Small Peptide	C25H24N2O6	3	-	27099.4	50193.8	24307.5	22225.7	27488	31236.6	19629.5	21451.5	29431.1
MW0151417HN	Ile-Glu-His-Lys	Amino acid and Its metabolites	Small Peptide	C23H39N7O7	3	-	552809	519429	970482	80050.2	144254	78024.2	733878	412325	767706
MW0151553N	Ile-Phe-Val-Lys	Amino acid and Its metabolites	Small Peptide	C26H43N5O5	3	-	7056.79	1183.48	1183.48	9104.64	5917.4	11891.5	62438.8	55348.7	53893.4
MW0151609P	Ile-Thr-Val-Lys-Leu	Amino acid and Its metabolites	Small Peptide	C27H52N6O7	3	-	272152	92634.9	216778	197128	834882	255884	1.44811e+06	897923	1.46919e+06
MW0151620HN	Ile-Tyr-Arg-Glu	Amino acid and Its metabolites	Small Peptide	C26H41N7O8	3	-	134365	134190	193198	90672.6	151354	76034.3	116688	26623.7	72654.2
MW0151692HN	Ile-TyrMe-OH	Amino acid and Its metabolites	Small Peptide	C21H24N2O7	3	-	547553	395145	694074	234937	266760	273758	245100	184938	222537
MW0152239P	Leu-Arg-Val-Glu	Amino acid and Its metabolites	Small Peptide	C22H41N7O7	3	-	151848	140420	270186	74340	82388.7	58377.3	140672	91134.8	107485
MW0152295P	Leu-Gln-Lys-Ser-Leu	Amino acid and Its metabolites	Small Peptide	C26H49N7O8	3	-	627339	473221	1.18736e+06	379665	451905	399269	885606	634966	890051
MW0152324N	Leu-Glu-Lys-Glu	Amino acid and Its metabolites	Small Peptide	C22H39N5O9	3	-	25897.9	13450.8	23830	2690.16	2690.16	2690.16	143076	96345	185214
MW0152392P	Leu-Leu-Asp-Leu-Leu	Amino acid and Its metabolites	Small Peptide	C28H51N5O8	3	-	116158	62763.6	201092	111280	135699	103560	410691	263585	603818
MW0152498P	Leu-Ser-Phe-Met-Gln	Amino acid and Its metabolites	Small Peptide	C28H44N6O8S	3	-	900430	793717	942768	966984	1.09885e+06	911111	502994	657404	440947
MW0152536P	Leu-Tyr-Asp	Amino acid and Its metabolites	Small Peptide	C19H27N3O7	3	-	761585	714097	1.11235e+06	1.82786e+06	1.79485e+06	1.75877e+06	567624	509583	448785
MW0152568P	Leu-Val-Phe-Ala-Ile	Amino acid and Its metabolites	Small Peptide	C29H47N5O6	3	-	399071	358365	510646	245240	196734	228934	620522	463235	502034
MW0152990P	Lys-His-Ile-Glu-Glu	Amino acid and Its metabolites	Small Peptide	C28H46N8O10	3	-	22221.4	53175.1	70739.7	22724.7	23857.9	26318.3	22858.6	35616.4	16317.1
MW0153025HN	Lys-Leu-Arg-Asp	Amino acid and Its metabolites	Small Peptide	C22H42N8O7	3	-	450813	286815	519811	312101	324857	377451	333596	450306	541664
MW0153079P	Lys-Met-Met	Amino acid and Its metabolites	Small Peptide	C16H32N4O4S2	3	-	813004	708257	1.24589e+06	1.8509e+06	1.9122e+06	1.48555e+06	588555	462415	432456
MW0153095HN	Lys-Phe-Glu-Lys	Amino acid and Its metabolites	Small Peptide	C26H42N6O7	3	-	856467	705410	1.35946e+06	953935	1.09651e+06	907980	630314	407534	669558
MW0153149P	Lys-Thr-Glu-Lys-Ala	Amino acid and Its metabolites	Small Peptide	C24H45N7O9	3	-	401090	678386	743278	537839	497848	399503	2.50435e+06	1.02132e+06	1.61737e+06
MW0153180HN	Lys-Tyr-Ile-Glu	Amino acid and Its metabolites	Small Peptide	C26H41N5O8	3	-	86014.3	120363	114967	96568	96173.1	102661	197634	147135	253879
MW0153524P	Met-Cys-Asp-Phe-Thr	Amino acid and Its metabolites	Small Peptide	C25H37N5O9S2	3	-	2800.34	18255	20206.6	560.069	560.069	560.069	592458	527560	486333
MW0154268HN	Nap-Abu-OH	Amino acid and Its metabolites	Small Peptide	C22H20N2O6	3	-	304433	311691	439338	278157	302240	190831	233210	142449	121506
MW0154271HN	Nap-Asp-OH	Amino acid and Its metabolites	Small Peptide	C22H18N2O8	3	-	78663.8	125027	126709	117488	136690	115944	54418.6	15196.7	22744.4
MW0155075P	Phe-Ala-Glu-Lys-Ile	Amino acid and Its metabolites	Small Peptide	C29H46N6O8	3	-	457708	397361	1.14767e+06	38136.4	38602.7	29228.3	988933	948951	841316
MW0155082P	Phe-Ala-Thr-Asp-Asp	Amino acid and Its metabolites	Small Peptide	C24H33N5O11	3	-	35174.7	18487.4	48399.8	33251.3	49747.2	57310.3	83471.8	56706.9	75302.4
MW0155108P	Phe-Asn-Ile-Glu	Amino acid and Its metabolites	Small Peptide	C24H35N5O8	3	-	2.69741e+07	2.90565e+07	5.34925e+07	7.10962e+06	1.03016e+07	7.51054e+06	4.13941e+07	3.56776e+07	4.05669e+07
MW0155120N	Phe-Asp-Arg-Asp	Amino acid and Its metabolites	Small Peptide	C23H33N7O9	3	-	55854.8	59016.7	76139.3	99330.1	90700.5	77771.3	83618.6	69976.9	54318.8
MW0155239P	Phe-Ile-Val-Gly-Asp	Amino acid and Its metabolites	Small Peptide	C26H39N5O8	3	-	2.07523e+06	3.70743e+06	3.78921e+06	395591	643281	431539	1.84776e+06	1.05812e+06	2.55926e+06
MW0155399HN	Phe-Val-Arg-Arg	Amino acid and Its metabolites	Small Peptide	C26H44N10O5	3	-	159683	124787	184068	16039.5	16039.5	16039.5	106880	80197.3	133912
MW0155401P	Phe-Val-Asp-Lys	Amino acid and Its metabolites	Small Peptide	C24H37N5O7	3	-	7.75498e+06	8.36586e+06	1.3023e+07	6.78666e+06	5.81585e+06	4.28939e+06	2.46661e+07	1.38127e+07	1.88633e+07
MW0155408P	Phe-Val-His-Arg	Amino acid and Its metabolites	Small Peptide	C26H39N9O5	3	-	28209.9	34241.2	62647.3	13382	2473.11	12365.6	99053.2	209216	79546.4
MW0155411P	Phe-Val-Lys-Lys	Amino acid and Its metabolites	Small Peptide	C26H44N6O5	3	-	91417.5	125271	173178	155636	391326	155342	302378	179534	251592
MW0155425N	Phe4Cl-HoPhe-OH	Amino acid and Its metabolites	Small Peptide	C24H21ClN2O6	3	-	447993	433780	318244	439808	489921	499488	177429	239546	198037
MW0155430HN	Phe4Cl-Nap-OH	Amino acid and Its metabolites	Small Peptide	C27H21ClN2O6	3	-	1.77964e+06	2.04492e+06	3.20604e+06	1.15859e+07	9.87792e+06	8.72451e+06	618869	306096	427440
MW0155501HN	Phe-TyrMe-OH	Amino acid and Its metabolites	Small Peptide	C24H22N2O7	3	-	8.20868e+06	8.26743e+06	9.50901e+06	3.44459e+06	3.95456e+06	3.82122e+06	2.93268e+06	2.60885e+06	1.08029e+06
MW0155857P	Pro-Glu-Leu-Ala-Lys	Amino acid and Its metabolites	Small Peptide	C25H44N6O8	3	-	4.04719e+06	4.25686e+06	8.23684e+06	507274	943659	662350	7.41742e+06	4.08397e+06	6.52036e+06
MW0155997P	Pro-Ser-Val	Amino acid and Its metabolites	Small Peptide	C13H23N3O5	3	-	877772	941515	1.04594e+06	763504	810371	716706	191907	213248	210439
MW0156458N	S-(2-Chloroethyl)glutathione	Amino acid and Its metabolites	Small Peptide	C12H20ClN3O6S	3	75607-61-3	301934	277306	233158	181309	112023	115899	289233	271229	229204
MW0156654HN	Ser-Arg-Tyr-Glu	Amino acid and Its metabolites	Small Peptide	C23H35N7O9	3	-	172460	175465	382662	359260	493524	298937	353563	240700	343413
MW0156950P	Ser-Tyr-Asp-Glu	Amino acid and Its metabolites	Small Peptide	C21H28N4O11	3	-	45826	17523.2	43518.4	81485.6	63653.7	76683.2	110353	72047.6	59319.9
MW0156968HN	Ser-Val-Arg-Glu	Amino acid and Its metabolites	Small Peptide	C19H35N7O8	3	-	16305.2	14115.5	21703.8	14005	24292.4	17974.4	2224.65	2224.65	21747.9
MW0156990N	Ser-Abu-OH	Amino acid and Its metabolites	Small Peptide	C13H16N2O7	3	-	303888	312076	312367	217641	233750	295698	133084	140307	158133
MW0157683P	Thr-Ile-Glu-Ile-Ile	Amino acid and Its metabolites	Small Peptide	C27H49N5O9	3	-	94217.9	84426.4	205459	52019.3	45544.1	20093.5	100389	103823	120191
MW0157759P	Thr-Phe-Glu-Glu-Asp	Amino acid and Its metabolites	Small Peptide	C27H37N5O13	3	-	5.88353e+06	4.18069e+06	4.52573e+06	3.57436e+06	3.37541e+06	4.81032e+06	3.09229e+06	3.44024e+06	3.61078e+06
MW0157845HN	Thr-Tyr-Leu-Glu	Amino acid and Its metabolites	Small Peptide	C24H36N4O9	3	-	66537.6	72632.4	73154.4	88815	71011.6	63708.9	406436	399096	392097
MW0157864P	Thr-Val-Leu-Arg	Amino acid and Its metabolites	Small Peptide	C21H41N7O6	3	-	97375.3	108768	164988	44669.1	89417.6	121031	403351	209703	387057
MW0158300HN	Trp-HoPhe-OH	Amino acid and Its metabolites	Small Peptide	C27H25N3O6	3	-	5.22598e+06	5.12394e+06	6.2831e+06	4.96207e+06	5.1111e+06	4.79529e+06	3.58095e+06	2.83101e+06	2.41441e+06
MW0158310N	H-Trp-ser-OH	Amino acid and Its metabolites	Small Peptide	C14H17N3O4	1b	133101-40-3	147405	173781	148595	132946	124298	158399	181969	195528	160203
MW0158393P	Tyr-Asn-Glu	Amino acid and Its metabolites	Small Peptide	C18H24N4O8	3	-	1.05734e+07	1.96089e+07	2.03781e+07	1.7075e+07	2.12235e+07	1.53542e+07	1.25678e+07	1.06485e+07	1.17875e+07
MW0158415P	Tyr-Asp-Leu-Glu	Amino acid and Its metabolites	Small Peptide	C24H34N4O10	3	-	31241.4	18692	21663.6	13418	12674.4	31305.6	1.81558e+06	1.17333e+06	1.18672e+06
MW0158437HN	Tyr-Gln-Ile-Arg	Amino acid and Its metabolites	Small Peptide	C26H42N8O7	3	-	720183	330644	725839	502472	469173	494177	411129	448056	920354
MW0158439HN	Tyr-Gln-Leu-Lys	Amino acid and Its metabolites	Small Peptide	C26H42N6O7	3	-	914483	717122	1.36301e+06	970993	1.19436e+06	1.01634e+06	597826	395956	763273
MW0158457P	Tyr-Glu-Glu	Amino acid and Its metabolites	Small Peptide	C19H25N3O9	3	-	449057	558908	751082	604506	687535	661672	443790	498739	396050
MW0158462P	Tyr-Glu-Phe	Amino acid and Its metabolites	Small Peptide	C23H27N3O7	3	-	905725	873773	1.41126e+06	1.56263e+06	1.44529e+06	1.3584e+06	876674	769754	711932
MW0158487P	Tyr-His-Phe	Amino acid and Its metabolites	Small Peptide	C24H27N5O5	3	-	194098	172949	206683	403460	396173	363559	88439.3	53921.6	75935.2
MW0158525P	Tyr-Leu-Phe-Asp	Amino acid and Its metabolites	Small Peptide	C28H36N4O8	3	-	1.88567e+06	1.14999e+06	2.30454e+06	933829	773250	668266	718583	548925	587333
MW0158610P	Tyr-Ser-Phe-Val-Phe	Amino acid and Its metabolites	Small Peptide	C35H43N5O8	3	-	32147.3	23528	20879.6	23682.2	26706.9	37473.4	890249	659089	668229
MW0158666P	Tyr-Val-Gly-Arg-Leu	Amino acid and Its metabolites	Small Peptide	C28H46N8O7	3	-	601688	1.1852e+06	899073	2.65824e+06	2.22283e+06	1.78146e+06	1.00029e+07	4.7126e+06	5.71693e+06
MW0158668HN	Tyr-Val-His-Arg	Amino acid and Its metabolites	Small Peptide	C26H39N9O6	3	-	663.418	663.418	11949.7	13892.5	14347.4	6575.93	11119.7	8892.44	19803.5
MW0158674HN	Tyr-Val-Ser-Arg	Amino acid and Its metabolites	Small Peptide	C23H37N7O7	3	-	292121	270706	476613	291698	237839	337328	215629	101758	199912
MW0158690N	Tyr-HoPhe-OH	Amino acid and Its metabolites	Small Peptide	C25H24N2O7	3	-	427699	327673	425975	458722	434468	426336	474352	412754	350462
MW0158700HN	TyrMe-Asp-OH	Amino acid and Its metabolites	Small Peptide	C20H20N2O9	3	-	161156	204859	311576	116256	157045	105891	153528	85338.1	78369.4
MW0158711N	TyrMe-Ser-OH	Amino acid and Its metabolites	Small Peptide	C19H20N2O8	3	-	3.78386e+07	3.18469e+07	4.65166e+07	4.42114e+07	4.26082e+07	4.34631e+07	2.88909e+07	2.6554e+07	2.81433e+07
MW0158717N	TyrMe-Tyr-OH	Amino acid and Its metabolites	Small Peptide	C25H24N2O8	3	-	25678.1	18571.3	34222.3	34690.4	30206.8	28702.6	2546.43	2546.43	2546.43
MW0158899HN	Val-Arg-Ile-Asp	Amino acid and Its metabolites	Small Peptide	C21H39N7O7	3	-	8.48202e+06	6.90367e+06	1.42374e+07	1.2872e+06	1.84637e+06	1.13847e+06	1.10708e+07	7.85179e+06	1.14848e+07
MW0158927P	Val-Asn-Tyr-Asp	Amino acid and Its metabolites	Small Peptide	C22H31N5O9	3	-	146255	98143.3	214783	128963	123252	127657	87325.7	47429.6	62494.4
MW0158979P	Val-Glu-Arg-Gln-Val	Amino acid and Its metabolites	Small Peptide	C26H47N9O9	3	-	49593	56226.4	59409	593629	678213	537377	8.45292e+06	6.52733e+06	6.87899e+06
MW0159076HN	Val-Leu-Ser-Pro-Ala	Amino acid and Its metabolites	Small Peptide	C22H39N5O7	3	-	41465.1	34618	67938.6	10320.3	5165.96	5238	110786	53737.9	107744
MW0159165P	Val-Ser-Thr-Asp	Amino acid and Its metabolites	Small Peptide	C16H28N4O9	3	-	366728	293994	593604	88311.9	95394.8	99903.8	42978	40475.5	34274.9
MW0159289P	Val-Met	Amino acid and Its metabolites	Small Peptide	C10H20N2O3S	1b	14486-09-0	172828	203964	277808	232181	166342	157914	354825	395596	335258
MW0168282P	PR dipeptide	Amino acid and Its metabolites	Small Peptide	C11H21N5O3	3	-	838044	681584	1.2843e+06	700785	637285	531752	99247.1	105636	64778
MW0194185P	3-Azaniumyl-4-[(1-methoxy-1-oxo-3-phenylpropan-2-yl)amino]-4-oxobutanoate	Amino acid and Its metabolites	Small Peptide	C14H18N2O5	2	-	5.5393e+06	4.94061e+06	7.73064e+06	2.87305e+06	3.13045e+06	2.88847e+06	3.46547e+06	2.92464e+06	2.87563e+06
MADN0594*345	Tyr-Ile	Amino acid and Its metabolites	Small Peptide	C15H22N2O4	1b	40829-32-1	68891.9	73343.3	143182	8259.11	18146.5	7657.05	1531.41	1531.41	1531.41
MADN1776*328	Leu-Ala	Amino acid and Its metabolites	Small Peptide	C9H18N2O3	1b	7298-84-2	109553	119255	191673	37585.6	39602.5	35888.4	42313.9	34566.5	42284.9
MEDN1932*045	Val-Asn	Amino acid and Its metabolites	Small Peptide	C9H17N3O4	1b	66170-00-1	25288	17933.6	11958.9	9101.05	12846.5	15568.9	4587.83	6940.56	17343.3
MEDN1946*047	Val-Asp	Amino acid and Its metabolites	Small Peptide	C9H16N2O5	1b	20556-16-5	401502	313775	347736	120663	117467	85967.2	104590	93989.7	130765
MEDN1999*055	Leu-Tyr	Amino acid and Its metabolites	Small Peptide	C15H22N2O4	1b	968-21-8	46744.7	55330.2	50227.9	2840.55	10918.2	7014.99	8876.63	568.11	568.11
MEDP2356*252	Phe-Asp	Amino acid and Its metabolites	Small Peptide	C13H16N2O5	1a	22828-05-3	2.87999e+06	2.54888e+06	3.78187e+06	2.25849e+06	2.16994e+06	2.04789e+06	4.07983e+06	3.34054e+06	3.48129e+06
MEDP2431*245	Phe-Gly	Amino acid and Its metabolites	Small Peptide	C11H14N2O3	1a	721-90-4	1.04742e+06	1.11708e+06	1.56114e+06	464042	507311	486325	561654	447404	434150
MEDP2584*153	Phe-Thr	Amino acid and Its metabolites	Small Peptide	C13H18N2O4	2	51352-44-4	545933	453885	698316	156728	163984	182377	284557	212349	230855
MEDP1935*147	Ile-Asp	Amino acid and Its metabolites	Small Peptide	C10H18N2O5	3	-	2.06666e+06	1.68898e+06	2.70764e+06	1.60605e+06	1.70675e+06	1.4814e+06	3.0302e+06	2.1895e+06	2.2419e+06
MEDP2437*147	Asp-Leu	Amino acid and Its metabolites	Small Peptide	C10H18N2O5	3	3062-14-4	2.06666e+06	1.68898e+06	2.70764e+06	1.60605e+06	1.70675e+06	1.4814e+06	3.0302e+06	2.1895e+06	2.2419e+06
MEDP2438*147	Asp-Ile	Amino acid and Its metabolites	Small Peptide	C10H18N2O5	3	-	2.06666e+06	1.68898e+06	2.70764e+06	1.60605e+06	1.70675e+06	1.4814e+06	3.0302e+06	2.1895e+06	2.2419e+06
MEDP2585*251	Ile-His	Amino acid and Its metabolites	Small Peptide	C12H20N4O3	1b	97284-12-3	511549	416369	662265	134420	187382	225444	177957	162762	256155
MEDP2481*090	cyclo(leu-phe)	Amino acid and Its metabolites	Small Peptide	C15H20N2O2	3	7280-77-5	1.02023e+06	902158	1.63075e+06	513606	588269	465340	690331	522882	586183
MEDP2479*143	Cyclo(Phe-Pro)	Amino acid and Its metabolites	Small Peptide	C14H16N2O2	1a	14705-60-3	3.55002e+06	3.10163e+06	4.75694e+06	1.19131e+06	1.29272e+06	1.02879e+06	2.16428e+06	1.7684e+06	1.70763e+06
MEDP2453*144	Ile-Leu	Amino acid and Its metabolites	Small Peptide	C12H24N2O3	1a	26462-22-6	2.29462e+06	2.06834e+06	3.3599e+06	683445	679931	620859	704660	625706	581108
MEDP2576*247	Val-His	Amino acid and Its metabolites	Small Peptide	C11H18N4O3	1b	13589-07-6	306436	318547	332192	204356	199269	211010	182238	152286	146045
MEDP2546*135	Gly-Glu	Amino acid and Its metabolites	Small Peptide	C7H12N2O5	1a	7412-78-4	533622	496200	623180	342710	284726	307904	590167	604528	521042
MEDP2392*151	Ile-Glu	Amino acid and Its metabolites	Small Peptide	C11H20N2O5	1b	42516-53-0	694753	523711	900062	212653	235641	234292	347441	362499	153394
MEDP2434*138	Val-Leu	Amino acid and Its metabolites	Small Peptide	C11H22N2O3	1a	3989-97-7	1.47235e+06	1.48024e+06	2.11605e+06	324797	362096	319323	399184	288092	288872
MEDP2570*145	Ile-Asn	Amino acid and Its metabolites	Small Peptide	C10H19N3O4	1b	59652-59-4	111889	75623.6	139090	236774	174600	227356	128481	48773.9	80866
MEDP2566*246	Tyr-Gly	Amino acid and Its metabolites	Small Peptide	C11H14N2O4	1a	673-08-5	1.15813e+06	1.0966e+06	1.41597e+06	480713	424294	418811	929991	799465	776225
MEDP2313*133	Gly-Gln	Amino acid and Its metabolites	Small Peptide	C7H13N3O4	1a	13115-71-4	3.43694e+07	3.42587e+07	4.13084e+07	4.65864e+07	4.25091e+07	5.06797e+07	4.76969e+07	3.79827e+07	3.56041e+07
MEDP1860*089	Glu-Leu	Amino acid and Its metabolites	Small Peptide	C11H20N2O5	2	2566-39-4	3.45139e+06	3.0233e+06	5.02816e+06	3.59222e+06	3.45862e+06	3.30065e+06	7.20299e+06	5.94694e+06	5.94847e+06
Benzene and substituted derivatives
MADN0222	Daidzein	Benzene and substituted derivatives	Benzene and substituted derivatives	C15H10O4	2	486-66-8	51743.9	37020.5	93169.4	52024.7	68788.6	27742	87836.5	53402.8	21259
MADN0842	7-Hydroxyflavanol	Benzene and substituted derivatives	Benzene and substituted derivatives	C15H10O4	1a	492-00-2	465364	459219	598553	405631	746386	414359	588264	499777	338864
MADN1075	6-Hydroxyflavone (6-HF)	Benzene and substituted derivatives	Benzene and substituted derivatives	C15H10O3	1b	6665-83-4	50478.4	53629.4	71772.7	92075.1	48155	74621.5	51258.6	56393.9	29354.4
MADN1878	Trolox	Benzene and substituted derivatives	Benzene and substituted derivatives	C14H18O4	1b	53188-07-1	144224	192382	179871	152383	201149	155255	279611	207452	127535
MADN2107	3,4'-Dihydroxyflavonoid	Benzene and substituted derivatives	Benzene and substituted derivatives	C15H10O4	1b	14919-49-4	54944.3	76956.6	86175.7	39295.6	67706.8	61354.9	72343.9	75714.4	93734.4
MADN2160	Oroxylin A	Benzene and substituted derivatives	Benzene and substituted derivatives	C16H12O5	1b	480-11-5	109743	112030	139019	40681.7	48519.8	45838.2	27263.6	37996.6	115798
MADN2199	(S)-N-Hydroxy-4-(3-methyl-2-phenylbutyramido)benzamide	Benzene and substituted derivatives	Benzene and substituted derivatives	C18H20N2O3	1b	935881-37-1	68705.8	119361	66455.2	85530.7	89689.2	144240	99668.1	57670.5	29702.5
MADN2408	3-aminobenzamide	Benzene and substituted derivatives	Benzene and substituted derivatives	C7H8N2O	1b	3544-24-9	4.66799e+06	4.32352e+06	4.59856e+06	4.15775e+06	4.07394e+06	3.91533e+06	4.72337e+06	4.83123e+06	4.12501e+06
MADN2465	4-(2-Aminoethyl)benzenesulfonyl-fluoride	Benzene and substituted derivatives	Benzene and substituted derivatives	C8H10FNO2S	1b	34284-75-8	17937.4	35777.9	24343.4	46474.8	45401.1	38406.5	50775.5	37625.7	29401.8
MADN3025	Tyrosol	Benzene and substituted derivatives	Benzene and substituted derivatives	C8H10O2	1b	501-94-0	682017	692470	1.08206e+06	652186	713505	290536	1.04721e+06	1.05353e+06	568058
MEDL01997N	Prunasin	Benzene and substituted derivatives	Benzene and substituted derivatives	C14H17NO6	3	99-18-3	598963	606180	665398	650828	669756	654731	423155	361026	362205
MEDN0084	Benzoic Acid	Benzene and substituted derivatives	Benzene and substituted derivatives	C7H6O2	1a	65-85-0	5.71705e+06	5.52647e+06	8.0728e+06	4.8183e+06	5.15405e+06	4.60318e+06	520620	429400	339848
MEDN0410	4-Hydroxybenzaldehyde	Benzene and substituted derivatives	Benzene and substituted derivatives	C7H6O2	1a	123-08-0	353679	399363	680736	273108	289108	265201	448703	354481	384825
MEDN0648	2,5-Dihydroxybenzaldehyde	Benzene and substituted derivatives	Benzene and substituted derivatives	C7H6O3	2	1194-98-5	10099.5	11605.9	23732.2	10090.7	10565.4	11540.7	17813.9	22604.8	21548
MEDN1050	Phenyl acetate	Benzene and substituted derivatives	Benzene and substituted derivatives	C8H8O2	1a	122-79-2	62731.3	64553.2	57887.1	116614	100603	76648.9	130884	101171	75610.7
MEDN1106	Flavanone	Benzene and substituted derivatives	Benzene and substituted derivatives	C15H12O2	1b	487-26-3	5.65464e+06	7.60381e+06	5.62523e+06	5.43259e+06	7.12679e+06	8.15929e+06	8.3698e+06	6.76161e+06	6.09788e+06
MEDN1231	1-O-vanillyl-β-D-glucose	Benzene and substituted derivatives	Benzene and substituted derivatives	C14H18O9	3	-	61004.5	54037.3	82554.8	22013	26691.4	29484.7	310377	250273	254370
MEDN1248HN	2,7-Dihydroxy-5-methyl-1-naphthoic acid	Benzene and substituted derivatives	Benzene and substituted derivatives	C12H10O4	3	-	566018	575290	672377	616427	629139	592444	580689	449637	480058
MEDN1743	3-Hydroxy-4-methoxybenzoic acid	Benzene and substituted derivatives	Benzene and substituted derivatives	C8H8O4	1a	645-08-9	372636	364676	538626	269403	314364	210751	340577	267640	287868
MEDN1771	4,4'-Dihydroxybenzophenone	Benzene and substituted derivatives	Benzene and substituted derivatives	C13H10O3	1b	611-99-4	93846.5	110198	147063	128165	120261	103644	117480	120849	121049
MEDN1802	Zereno	Benzene and substituted derivatives	Benzene and substituted derivatives	C18H26O5	1a	26538-44-3	15523	18854.3	21752.6	26334.1	25201.4	21136.9	27980.7	27420.7	5923.01
MEDN1811P	4-Hydroxytoluene sulfonamide	Benzene and substituted derivatives	Benzene and substituted derivatives	C12H18N2O4S	1b	1185112-19-9	4.59344e+07	4.2738e+07	7.86541e+07	2.63927e+07	3.36112e+07	2.33167e+07	2.50373e+07	2.14476e+07	2.39177e+07
MEDN1814	Dihydrodaidzein	Benzene and substituted derivatives	Benzene and substituted derivatives	C15H12O4	1a	17238-05-0	46044.2	37912.7	69573.4	3020	10424.3	8499.83	347509	247253	302877
MEDN1864P	CAY-10487	Benzene and substituted derivatives	Benzene and substituted derivatives	C13H15NO5	1b	778624-05-8	448852	397184	584893	519415	544524	542877	545685	479937	451404
MEDN2052	AG-183	Benzene and substituted derivatives	Benzene and substituted derivatives	C13H8N4O3	1b	122520-90-5	463633	318489	454742	412156	946642	392016	542733	463082	601249
MEDN2153*038	Isoferulic acid	Benzene and substituted derivatives	Benzene and substituted derivatives	C10H10O4	1a	25522-33-2	61291.6	56799.8	103224	72944.6	71877.1	50941.3	140438	118599	107413
MEDN2192N	N-Benzyloxycarbonylglycine	Benzene and substituted derivatives	Benzene and substituted derivatives	C10H11NO4	1b	1138-80-3	137507	112679	104749	122501	136150	55935.7	67522.5	112957	79293
MEDN2198	5-Nitrosalicylic acid	Benzene and substituted derivatives	Benzene and substituted derivatives	C7H5NO5	1b	96-97-9	94183.2	49466.3	75313.9	101973	116784	62145.4	32406.3	40193.1	80285.4
MEDN2302	Licochalcone B	Benzene and substituted derivatives	Benzene and substituted derivatives	C16H14O5	2	58749-23-8	84124.7	70231	62967.1	65810.2	77664.5	82359.5	77323.8	83291.2	80997.2
MEDN3954	Chloramphenicol	Benzene and substituted derivatives	Benzene and substituted derivatives	C11H12Cl2N2O5	1b	56-75-7	13924.3	18446.4	22229.6	18719.2	26974.4	19108.1	23008.8	21447.5	29396.4
MEDN3970	Arbutin	Benzene and substituted derivatives	Benzene and substituted derivatives	C12H16O7	1a	497-76-7	767.788	767.788	767.788	9582.03	6734.51	6681.83	21650.2	12522.3	16835.3
MEDN4164	Metominostrobin	Benzene and substituted derivatives	Benzene and substituted derivatives	C16H16N2O3	3	133408-50-1	43978.2	51640.6	22626.6	30108.7	45971.8	51423.6	13482.6	27791.2	19051.2
MEDN4242	Baccatin III	Benzene and substituted derivatives	Benzene and substituted derivatives	C31H38O11	2	27548-93-2	65928	44789.3	28457.9	40994.1	42782.4	47015.1	19305.7	26888.5	41735.6
MEDP0099	Methyleugenol	Benzene and substituted derivatives	Benzene and substituted derivatives	C11H14O2	1b	93-15-2	12648.5	12648.5	12648.5	12648.5	12648.5	12648.5	109157	94568.8	141711
MEDP0646P	2,3-Dihydrobenzofuran	Benzene and substituted derivatives	Benzene and substituted derivatives	C8H8O	1a	496-16-2	2.65483e+07	2.48635e+07	3.45147e+07	1.95409e+07	1.84139e+07	1.74087e+07	3.03787e+07	2.51049e+07	2.3205e+07
MEDP0650	4,4'-Methylenedianiline	Benzene and substituted derivatives	Benzene and substituted derivatives	C13H14N2	1b	101-77-9	7935.7	11998	20690.6	33041.6	14144	8817.6	12689.5	6239.03	13276.3
MEDP0652	Methyl-cinnamate	Benzene and substituted derivatives	Benzene and substituted derivatives	C10H10O2	1b	103-26-4	2.27663e+07	2.14234e+07	2.0864e+07	2.21825e+07	2.04315e+07	1.94899e+07	2.01912e+07	2.07505e+07	2.06401e+07
MEDP0654	2-Phenylacetamide	Benzene and substituted derivatives	Benzene and substituted derivatives	C8H9NO	1a	103-81-1	19764.6	2903.75	103749	48299	24102	59513.2	54208.6	30458.7	60076.8
MEDP0669	3-Chloroaniline	Benzene and substituted derivatives	Benzene and substituted derivatives	C6H6ClN	1a	108-42-9	71037.9	33065.2	22875.5	20607	59790.7	37601.7	45579.9	36120.7	55196.1
MEDP0788	Diphenylamine	Benzene and substituted derivatives	Benzene and substituted derivatives	C12H11N	1b	122-39-4	28934.4	15951.3	40055.5	2375.27	2375.27	2375.27	19749.8	57632.4	54570.6
MEDP1031	2-Phenylethanol	Benzene and substituted derivatives	Benzene and substituted derivatives	C8H10O	3	-	1.44294e+06	1.36145e+06	1.91571e+06	1.38508e+06	1.40306e+06	1.08015e+06	50566.3	275663	243951
MEDP1033	Benzaldehyde	Benzene and substituted derivatives	Benzene and substituted derivatives	C7H6O	1a	100-52-7	8.80754e+06	7.5848e+06	1.1594e+07	5.54775e+06	6.12618e+06	5.58622e+06	9.95633e+06	8.20234e+06	7.54192e+06
MEDP1152	4-Vinylguaiacol	Benzene and substituted derivatives	Benzene and substituted derivatives	C9H10O2	2	7786-61-0	296400	183465	281120	20537.6	20537.6	20537.6	915691	682529	658203
MEDP1234	Dopaquinone	Benzene and substituted derivatives	Benzene and substituted derivatives	C9H9NO4	3	4430-97-1	163650	156075	283511	59619.4	82393.7	67797.4	139159	105757	98786.7
MEDP1288	Chrysophanol	Benzene and substituted derivatives	Benzene and substituted derivatives	C15H10O4	1a	481-74-3	2.80875e+06	2.64037e+06	3.89338e+06	2.57817e+06	3.88048e+06	2.67176e+06	3.16102e+06	2.82144e+06	3.10297e+06
MEDP1835	Methyl-p-tert-butylphenylacetate	Benzene and substituted derivatives	Benzene and substituted derivatives	C13H18O2	1b	3549-23-3	6489.77	56561.4	6489.77	61350.1	35643.1	53007.5	65650.7	32448.9	36838.7
MEDP2103N	4-Hydroxy-3-methylbenzaldehyde	Benzene and substituted derivatives	Benzene and substituted derivatives	C8H8O2	1b	15174-69-3	71139.3	41231.3	56014.9	134564	95772.7	105486	135287	103150	94771.6
MEDP2104	3-Aminoquinoline	Benzene and substituted derivatives	Benzene and substituted derivatives	C9H8N2	1a	580-17-6	253273	199614	289698	307085	294213	257547	229768	321102	243311
MEDP2105	3,6,9,12,15,18,21-Heptaoxatricosane-21,23-diol	Benzene and substituted derivatives	Benzene and substituted derivatives	C16H34O9	1a	5117-19-1	205271	191154	221001	233792	446342	178040	603804	408501	476309
MEDP2113	2-Phenylpropylamine	Benzene and substituted derivatives	Benzene and substituted derivatives	C9H13N	1a	582-22-9	172400	201626	249427	111767	122728	78958.2	206794	151531	171832
MEDP2149	Inoline-(β-Xantholine)	Benzene and substituted derivatives	Benzene and substituted derivatives	C14H13NO4	1b	83-95-4	1807.96	1807.96	1807.96	9372.05	1807.96	1807.96	116737	99806	86942
MEDP2245	2-Amino-4-methylphenol	Benzene and substituted derivatives	Benzene and substituted derivatives	C7H9NO	1a	95-84-1	357526	305553	290518	265906	248732	252212	277202	244958	339025
MEDP2249	BAY-41-8543	Benzene and substituted derivatives	Benzene and substituted derivatives	C21H21FN8O	1b	256498-66-5	93066.3	50938.7	100734	48511.9	79422.3	54139.8	71880.1	116424	72946.7
MEDP2255	Chrysoeriol	Benzene and substituted derivatives	Benzene and substituted derivatives	C16H12O6	1a	491-71-4	11586.2	1646.6	20206.2	8232.99	27260.5	12212	25220.9	20109	1646.6
MEDP2264P	4-Hydroxyphenylacetaldehyde	Benzene and substituted derivatives	Benzene and substituted derivatives	C8H8O2	1b	7339-87-9	54127.9	26675.7	27779.3	24963.5	36606.2	45859.4	1.20254e+06	1.00085e+06	875246
MEDP2280N	CCT-018159	Benzene and substituted derivatives	Benzene and substituted derivatives	C20H20N2O4	1b	171009-07-7	10566.3	9317.29	10589	6524.15	14232.4	16192	6536.6	6524.7	9704.13
MEDP2491	MG-132	Benzene and substituted derivatives	Benzene and substituted derivatives	C26H41N3O5	1b	133407-82-6	20650.6	14966.4	48128.9	1207.79	12056.5	1207.79	1207.79	1207.79	22809.6
MEDP2647	4-(Hydroxyamino)quinoline 1-oxide	Benzene and substituted derivatives	Benzene and substituted derivatives	C9H8N2O2	1b	4637-56-3	146340	104247	118058	105643	128505	97282.8	114849	122854	126473
MEDP2657	3-Aminobenzenesulfonic acid	Benzene and substituted derivatives	Benzene and substituted derivatives	C6H7NO3S	1b	121-47-1	50963.6	29310.7	54579.9	35506.1	38956.4	28649.5	27394.3	30274.8	17496.6
MEDP2659	2-Carboxybenzaldehyde	Benzene and substituted derivatives	Benzene and substituted derivatives	C8H6O3	1b	119-67-5	258588	245899	325610	187750	185193	180854	273743	201081	207794
MEDP2664	4-Hydroxyquinoline	Benzene and substituted derivatives	Benzene and substituted derivatives	C9H7NO	1a	611-36-9	75507.6	57605.2	62264	79135.2	96209.5	65217.7	87759.3	78497.6	78723.2
MEDP2667	3-Aminophenol	Benzene and substituted derivatives	Benzene and substituted derivatives	C6H7NO	1a	591-27-5	119743	138376	212082	119404	95481.1	120316	95905.9	64855.4	67385.1
MEDP2675	4-(Methylamino)phenol	Benzene and substituted derivatives	Benzene and substituted derivatives	C7H9NO	1b	55-55-0	60369	59268.9	62837.1	106728	134654	110651	17589.8	23600	71284.5
MEDP2998	Dimethyl phthalate	Benzene and substituted derivatives	Benzene and substituted derivatives	C10H10O4	2	-	1.37549e+07	1.36485e+07	1.43714e+07	1.4132e+07	1.32601e+07	1.41731e+07	1.34305e+07	1.26337e+07	1.33016e+07
MEDP3177	Mepanipyrim	Benzene and substituted derivatives	Benzene and substituted derivatives	C14H13N3	2	110235-47-7	57785.3	56730	37543.8	53774.7	39553.3	51441.3	47037.9	43079.3	53478.1
MEDP3227	1-(Isopropylamino)-3-(1-naphthyloxy)-2-propanol	Benzene and substituted derivatives	Benzene and substituted derivatives	C16H21NO2	2	-	4215.19	39038.3	4215.19	4215.19	4215.19	4215.19	107021	78777.2	69652.5
MEDP3874	Dextroamphetamine	Benzene and substituted derivatives	Benzene and substituted derivatives	C9H13N	2	51-64-9	95666.2	77834.4	145254	73513.7	52682.1	90547.5	148445	131032	118643
MEDP3880*080	Cathine	Benzene and substituted derivatives	Benzene and substituted derivatives	C9H13NO	2	492-39-7 | 36393-56-3 | 37577-28-9	1020.58	1020.58	1020.58	1020.58	19576.9	17466.3	15346	14625.9	5102.89
MEDP4118	4-Propylphenol	Benzene and substituted derivatives	Benzene and substituted derivatives	C9H12O	2	645-56-7	1.53815e+06	1.47043e+06	2.31258e+06	4.53373e+06	3.20332e+06	2.2964e+06	2.22755e+06	3.79656e+06	2.25016e+06
MEDP4126	2-Aminobenzamide	Benzene and substituted derivatives	Benzene and substituted derivatives	C7H8N2O	2	88-68-6	1.28224e+08	1.36584e+08	1.49972e+08	1.22776e+08	1.31679e+08	1.20674e+08	1.28135e+08	1.22528e+08	1.35922e+08
MEDP4154*089	Diaveridine	Benzene and substituted derivatives	Benzene and substituted derivatives	C13H16N4O2	2	-	3.45139e+06	3.0233e+06	5.02816e+06	3.59222e+06	3.45862e+06	3.30065e+06	7.20299e+06	5.94694e+06	5.94847e+06
MEDP4189	Vulpinic acid	Benzene and substituted derivatives	Benzene and substituted derivatives	C19H14O5	2	521-52-8 | 73622-57-8	66417.5	117059	97243.7	160352	99519.7	86735.8	78412.4	51601.3	98312.1
MEDP4201	Cannabidiol dimethyl ether	Benzene and substituted derivatives	Benzene and substituted derivatives	C23H34O2	2	1242-67-7	7.07431e+06	3.37621e+06	8.60624e+06	5.60148e+06	7.59956e+06	6.73438e+06	5.89423e+06	7.54468e+06	8.08775e+06
MW0000458N	Tetrahydroharman-3-carboxylic acid	Benzene and substituted derivatives	Benzene and substituted derivatives	C13H14N2O2	2	-	1.23365e+06	977914	1.78715e+06	1.25635e+06	1.32803e+06	1.04679e+06	1.77552e+06	1.55559e+06	1.46507e+06
MW0000560HN	2,4,5-Trichlorophenoxyacetic acid	Benzene and substituted derivatives	Benzene and substituted derivatives	C8H5Cl3O3	3	-	162256	115884	216691	125341	131371	162127	175072	111920	102555
MW0004145P	3-Nitrobenzanthrone	Benzene and substituted derivatives	Benzene and substituted derivatives	C17H9NO3	3	-	2.92957e+06	2.72249e+06	4.13082e+06	4.4927e+06	4.68783e+06	4.02274e+06	1.22864e+06	1.1925e+06	1.35247e+06
MW0004528N	N-Isopropylterephthalamic acid	Benzene and substituted derivatives	Benzene and substituted derivatives	C11H13NO3	3	-	100107	80948.8	148070	65906	29408.1	46395.9	72886.5	45256	47780.4
MW0004954N	4-Ethynylaniline	Benzene and substituted derivatives	Benzene and substituted derivatives	C8H7N	1b	14235-81-5	62768.4	121380	148969	2968.49	2968.49	2968.49	133833	127976	172741
MW0005934N	Acetarsol	Benzene and substituted derivatives	Benzene and substituted derivatives	C8H10AsNO5	3	97-44-9	17703	15376.7	8693.77	31855.8	27382.5	21338.5	10199.7	970.163	970.163
MW0006078P	Benzyl alcohol	Benzene and substituted derivatives	Benzene and substituted derivatives	C7H8O	3	100-51-6	636855	551301	864565	488719	477442	422564	686114	589165	508568
MW0006121N	Barbamide	Benzene and substituted derivatives	Benzene and substituted derivatives	C20H23Cl3N2O2S	3	-	3.09422e+06	2.67587e+06	3.1351e+06	4.24439e+06	3.47524e+06	4.39755e+06	2.69341e+06	2.25878e+06	2.45395e+06
MW0006129N	benfluralin	Benzene and substituted derivatives	Benzene and substituted derivatives	C13H16F3N3O4	3	-	135266	130963	249184	10319.2	10319.2	10319.2	61141	51595.9	66357.5
MW0006349N	Bezafibrate	Benzene and substituted derivatives	Benzene and substituted derivatives	C19H20ClNO4	3	41859-67-0	17283.3	6793.55	31288.2	1358.71	1358.71	1358.71	1358.71	1358.71	1358.71
MW0006569HN	Pulmatin	Benzene and substituted derivatives	Benzene and substituted derivatives	C21H20O9	3	13241-28-6	1596.6	1596.6	1596.6	43658	68762.1	76505.6	145100	155582	149035
MW0006705HN	Danthron	Benzene and substituted derivatives	Benzene and substituted derivatives	C14H8O4	3	117-10-2	104620	94822.9	83670.3	63424.5	106086	80537.9	94890.9	86105.5	63756.2
MW0007455P	Karbutilate	Benzene and substituted derivatives	Benzene and substituted derivatives	C14H21N3O3	3	4849-32-5	613281	510995	997020	11456.1	13512.7	6069.58	100589	74204	101505
MW0007460HN	Ketoprofen	Benzene and substituted derivatives	Benzene and substituted derivatives	C16H14O3	3	22071-15-4	694384	914456	1.0549e+06	755993	869927	656260	411739	342888	376187
MW0007582P	Menadione	Benzene and substituted derivatives	Benzene and substituted derivatives	C11H8O2	3	58-27-5	1.69341e+06	1.02736e+06	6.3599e+06	386736	865548	487653	984873	709186	1.07926e+06
MW0008836HN	Naphthalene-1,2-diol	Benzene and substituted derivatives	Benzene and substituted derivatives	C10H8O2	2	-	448082	944465	676642	565346	742733	782279	1.29542e+06	1.01136e+06	185224
MW0009108HN	Nitrobenzene	Benzene and substituted derivatives	Benzene and substituted derivatives	C6H5NO2	3	98-95-3	557562	573703	837451	1.01321e+06	1.11188e+06	817302	71432.4	37585.4	69359.2
MW0009246HN	O-Desmethylnaproxen	Benzene and substituted derivatives	Benzene and substituted derivatives	C13H12O3	1a	52079-10-4	742782	595608	943569	1.78878e+06	2.04945e+06	1.79057e+06	529182	355846	408551
MW0009308P	Oxycodone	Benzene and substituted derivatives	Benzene and substituted derivatives	C18H21NO4	3	76-42-6	36606.2	8368.99	37481.4	15350	6686.05	9861.8	55172.9	20095.8	25756.3
MW0009399HN	rel-5-(1,1-Dimethylheptyl)-2-[(1R,3S)-3-hydroxycyclohexyl]phenol	Benzene and substituted derivatives	Benzene and substituted derivatives	C21H34O2	3	114753-51-4 | 70434-82-1	1.01259e+06	707727	955286	749064	1.17243e+06	725361	1.2561e+06	1.25868e+06	1.16798e+06
MW0009518P	Procaine	Benzene and substituted derivatives	Benzene and substituted derivatives	C13H20N2O2	3	59-46-1	317294	296875	463687	129545	127998	117748	245497	182760	169122
MW0009671HN	Rhein	Benzene and substituted derivatives	Benzene and substituted derivatives	C15H8O6	3	478-43-3	1.66746e+06	1.14591e+06	1.25443e+06	494765	463273	580984	1.43178e+06	1.33129e+06	1.19914e+06
MW0009821P	Sulpiride	Benzene and substituted derivatives	Benzene and substituted derivatives	C15H23N3O4S	3	15676-16-1	427970	366126	1.19096e+06	12908.4	193605	12908.4	257251	211918	203732
MW0009949N	Tosyl-L-lysine chloromethyl ketone	Benzene and substituted derivatives	Benzene and substituted derivatives	C14H21ClN2O3S	1b	2364-87-6	11921.2	24589.6	23831.7	1214.68	1214.68	6073.4	12828.9	1214.68	1214.68
MW0014038HN	3-Hexaprenyl-4,5-dihydroxybenzoic acid	Benzene and substituted derivatives	Benzene and substituted derivatives	C37H54O4	3	63975-40-6	524907	385176	499714	462101	419912	371466	261027	365332	373653
MW0016971HN	Celastrol	Benzene and substituted derivatives	Benzene and substituted derivatives	C29H38O4	1a	34157-83-0	358259	414711	478953	824668	534954	773403	1.29806e+06	1.07025e+06	340958
MW0113101N	4-Methoxyglucobrassicin	Benzene and substituted derivatives	Benzene and substituted derivatives	C17H22N2O10S2	3	83327-21-3	244920	233706	511095	5679.97	5679.97	5679.97	49557.6	40692.6	55559.6
MW0113587N	6-{[(16R)-5,11-dihydroxy-10-(hydroxymethyl)-8,8,12,16-tetramethyl-3-[1-(2-methyl-1,3-thiazol-4-yl)prop-1-en-2-yl]-9-oxo-17-oxa-4-azabicyclo[14.1.0]heptadec-4-en-7-yl]oxy}-3,4,5-trihydroxyoxane-2-carboxylic acid	Benzene and substituted derivatives	Benzene and substituted derivatives	C33H50N2O12S	3	-	54216.9	56614.6	55553.9	13162.9	12432.5	18206.7	140858	48989	79998.1
MW0113603N	6-{[(1R,16S)-5,7-dihydroxy-8,8,10,12,16-pentamethyl-3-[1-(2-methyl-1,3-thiazol-4-yl)prop-1-en-2-yl]-9-oxo-17-oxa-4-azabicyclo[14.1.0]heptadec-4-en-11-yl]oxy}-3,4,5-trihydroxyoxane-2-carboxylic acid	Benzene and substituted derivatives	Benzene and substituted derivatives	C33H50N2O11S	3	-	524.105	524.105	524.105	524.105	524.105	524.105	15870.7	10887.5	21799
MW0113750N	6'-Methoxypolygoacetophenoside	Benzene and substituted derivatives	Benzene and substituted derivatives	C15H20O10	3	241814-63-1	2150.1	2150.1	46454.6	2150.1	32107.7	10750.5	17083	2150.1	18791
MW0113931P	Amygdalin	Benzene and substituted derivatives	Benzene and substituted derivatives	C20H27NO11	3	29883-15-6	767.558	767.558	767.558	767.558	13647.5	10354.4	328899	271042	312095
MW0113959P	Benperidol	Benzene and substituted derivatives	Benzene and substituted derivatives	C22H24FN3O2	3	2062-84-2 | 983-42-6	549076	558907	1.03149e+06	9302.33	18218.1	13325.5	133098	93745.9	113405
MW0114815N	Melilotoside	Benzene and substituted derivatives	Benzene and substituted derivatives	C15H18O8	3	618-67-7	24587	8071.52	58868.6	28605.3	1614.3	34971.7	70640.8	83074.1	83135.9
MW0115122N	Phenol glucuronide	Benzene and substituted derivatives	Benzene and substituted derivatives	C12H14O7	3	-	33629.3	36284.3	46678	23659.7	33781.9	27481.8	17831.4	17584.9	17699.5
MW0118597N	2-hydroxy-3,4-dihydro-2H-1,4-benzoxazin-3-one	Benzene and substituted derivatives	Benzene and substituted derivatives	C8H7NO3	3	-	122619	101139	200514	152864	191228	143499	221823	151586	141894
MW0121335P	5-Chloro-1-(piperidin-4-yl)-1H-benzo[d]imidazol-2(3H)-one	Benzene and substituted derivatives	Benzene and substituted derivatives	C12H14ClN3O	3	-	295861	245019	270352	846011	956627	757225	48892.7	145893	100469
MW0125658N	N-benzyl-1-methyl-1H-pyrazolo[3,4-d]pyrimidin-4-amine	Benzene and substituted derivatives	Benzene and substituted derivatives	C13H13N5	3	105903-56-8	1.71337e+06	1.54491e+06	2.5691e+06	3.10683e+06	3.51789e+06	2.98928e+06	803471	621020	596074
MW0133482HN	4-[2-(3,4-dihydroxyphenyl)-3,5,7-trihydroxy-3,4-dihydro-2H-1-benzopyran-8-yl]-2-(3-hydroxyphenyl)-8-[3,4,5-trihydroxy-6-(hydroxymethyl)oxan-2-yl]-3,4-dihydro-2H-1-benzopyran-3,5,7-triol	Benzene and substituted derivatives	Benzene and substituted derivatives	C36H36O16	3	-	50950	28093.6	43608	3954.86	9048.13	790.973	6402.58	10264.7	14218.1
MW0134037N	5,7,3',4',5'-Pentahydroxyflavanone	Benzene and substituted derivatives	Benzene and substituted derivatives	C15H12O7	3	-	3967.48	5099.9	5073.9	530.834	530.834	530.834	34036.5	43678.4	35290.7
MW0135473N	6-[3,4,5-trihydroxy-6-(hydroxymethyl)oxan-2-yl]-2-(2,4,5-trihydroxyphenyl)-3,4-dihydro-2H-1-benzopyran-3,5,7-triol	Benzene and substituted derivatives	Benzene and substituted derivatives	C21H24O12	3	-	76307.1	52884.9	76461.8	54902	37777.6	46092.1	75435	74020.6	62885
MW0138079N	Epigallocatechin	Benzene and substituted derivatives	Benzene and substituted derivatives	C15H14O7	3	970-74-1	63162.4	66140.3	66986.5	36139.3	48898.3	40714.4	112724	95631.8	79152.9
MW0139366N	3-Methoxy-4',5-dihydroxy-trans-stilbene	Benzene and substituted derivatives	Benzene and substituted derivatives	C15H14O3	3	42438-89-1	126774	104452	232028	95414	121111	94377.6	119190	100310	114386
MW0139675P	Scoparone	Benzene and substituted derivatives	Benzene and substituted derivatives	C11H10O4	3	120-08-1	1.98203e+06	1.73445e+06	2.75625e+06	1.75549e+06	2.06533e+06	1.71994e+06	6.64808e+06	5.57054e+06	5.33664e+06
MW0140264N	2-Butyl-3-(3,5-diiodo-4-hydroxy benzoyl) benzofuran	Benzene and substituted derivatives	Benzene and substituted derivatives	C19H16I2O3	3	1951-26-4	232860	212266	321431	355479	409912	414955	245363	199086	235430
MW0141330HN	12-Deoxyaklanonic acid	Benzene and substituted derivatives	Benzene and substituted derivatives	C21H18O7	3	-	191454	131652	96267.1	110355	10567.5	10567.5	157500	205359	203476
MW0141731N	1-Fluoro-4-[2-(4-methylsulfonylphenyl)cyclopenten-1-yl]benzene	Benzene and substituted derivatives	Benzene and substituted derivatives	C18H17FO2S	3	158959-32-1	9.14854e+06	1.22264e+07	8.84791e+06	1.82967e+06	1.4711e+06	3.32085e+06	1.44077e+07	1.24752e+07	1.11047e+07
MW0142001HN	5,6,7,4'-Tetramethoxyflavanone	Benzene and substituted derivatives	Benzene and substituted derivatives	C19H20O6	3	2569-77-9	226131	172930	271595	253045	228277	344565	141543	144534	342382
MW0142074N	2',5'-Dichloro-2-hydroxybiphenyl	Benzene and substituted derivatives	Benzene and substituted derivatives	C12H8Cl2O	3	53905-30-9	1.05214e+06	891174	1.25759e+06	105647	159132	83942.4	633094	552174	603514
MW0142256HN	2-Benzylmalate	Benzene and substituted derivatives	Benzene and substituted derivatives	C11H12O5	3	-	682861	580970	919820	595934	759988	612194	731233	574278	423135
MW0142261N	(E)-2-bromo-4-oxo-hex-2-enedioic Acid	Benzene and substituted derivatives	Benzene and substituted derivatives	C6H5BrO5	3	-	483294	565183	421665	263404	257255	382465	483339	508838	707894
MW0142751P	3-[(2,6-Dichlorobenzylidene)amino]-6H-dibenzo[b,d]pyran-6-one	Benzene and substituted derivatives	Benzene and substituted derivatives	C20H11Cl2NO2	3	-	4.49759e+06	4.86324e+06	6.46076e+06	9.47364e+06	1.07937e+07	1.18003e+07	9.98303e+06	5.67657e+06	5.55368e+06
MW0143323HN	4-(Heptyloxy)benzoic acid	Benzene and substituted derivatives	Benzene and substituted derivatives	C14H20O3	3	15872-42-1	2.1333e+06	1.96707e+06	2.67058e+06	6.17866e+06	6.01856e+06	5.72501e+06	2.19283e+06	1.88455e+06	1.79519e+06
MW0146784N	Bisphenol A bis(2-hydroxypropyl) ether	Benzene and substituted derivatives	Benzene and substituted derivatives	C21H28O4	3	116-37-0 | 37353-75-6	529102	576751	907901	5198.92	5198.92	5198.92	308647	178212	239500
MW0147747HN	Condurangogenin A	Benzene and substituted derivatives	Benzene and substituted derivatives	C32H42O7	3	-	378467	473767	865636	458200	367942	318477	1.07597e+06	604485	449599
MW0147748HN	Condurangogenin C	Benzene and substituted derivatives	Benzene and substituted derivatives	C32H44O7	3	-	312501	295802	577471	279800	260172	168245	510709	316467	229391
MW0148971HN	Epsilon-rhodomycinone	Benzene and substituted derivatives	Benzene and substituted derivatives	C22H20O9	3	21288-60-8	542275	622968	707857	654315	734965	672702	749703	704330	806995
MW0150791N	Hexestrol monomethyl ether	Benzene and substituted derivatives	Benzene and substituted derivatives	C19H24O2	3	13026-26-1	2.31749e+06	2.20621e+06	2.30363e+06	1.23859e+06	1.26751e+06	1.20184e+06	3.05365e+06	2.9323e+06	2.81126e+06
MW0153949N	3-Monobromobisphenol A	Benzene and substituted derivatives	Benzene and substituted derivatives	C15H15BrO2	3	-	3.18303e+06	3.67733e+06	4.62792e+06	1.97077e+06	2.19814e+06	3.79937e+06	5.70862e+06	4.54931e+06	5.16955e+06
MW0155489HN	Phenylboronic acid	Benzene and substituted derivatives	Benzene and substituted derivatives	C6H7BO2	2	98-80-6	2.71787e+06	2.43038e+06	2.2145e+06	1.87468e+06	1.72601e+06	2.1275e+06	2.15863e+06	2.43621e+06	618299
MW0158796HN	Umbelliferose	Benzene and substituted derivatives	Benzene and substituted derivatives	C18H32O16	3	546-60-1	523256	477206	741470	589478	591904	580984	881243	670053	621822
MW0168908N	Carminic acid	Benzene and substituted derivatives	Benzene and substituted derivatives	C22H20O13	3	1260-17-9 | 1390-65-4	176346	142960	294926	243159	173395	215144	65948.9	44675	54273.2
MW0169065P	Diethyltoluamide	Benzene and substituted derivatives	Benzene and substituted derivatives	C12H17NO	2	134-62-3	67625.7	64751.8	60083.8	121403	109027	96076	104098	86614.8	85899
ZINC14504316HN	Hydroxyanigorufone	Benzene and substituted derivatives	Benzene and substituted derivatives	C19H12O3	3	56252-02-9	134734	136653	100181	174812	205557	170659	179387	250873	244754
MEDN0856*021	2',4'-Dihydroxyacetophenone	Benzene and substituted derivatives	Benzene and substituted derivatives	C8H8O3	1a	89-84-9	41068.8	22795.2	36242.9	38023.8	33825.9	31588	45319.8	37835.2	27171.4
MEDP2185*107	Phenylhydroxylamine	Benzene and substituted derivatives	Benzene and substituted derivatives	C6H7NO	1a	100-65-2	1.53566e+06	694637	614851	366424	355877	311156	391613	340322	358033
MEDP3953*093	Diisobutyl phthalate	Benzene and substituted derivatives	Benzene and substituted derivatives	C16H22O4	1b	84-69-5	3.06343e+08	3.28944e+08	3.01165e+08	3.27373e+08	3.37608e+08	3.37019e+08	3.02084e+08	3.34081e+08	3.22274e+08
MEDP0085*236	Tyramine	Benzene and substituted derivatives	Benzene and substituted derivatives	C8H11NO	1a	51-67-2	6.69647e+06	6.02803e+06	9.8019e+06	1.96088e+06	2.12165e+06	1.86344e+06	5.12821e+06	4.594e+06	4.43744e+06
MEDP3244*255	Morphine	Benzene and substituted derivatives	Benzene and substituted derivatives	C17H19NO3	2	57-27-2	2.27825e+08	1.63088e+08	2.55836e+08	4.5193e+07	4.67671e+07	4.34714e+07	1.57422e+08	1.25616e+08	1.52323e+08
MEDP3878*080	(-)-Norephedrine	Benzene and substituted derivatives	Benzene and substituted derivatives	C9H13NO	2	492-41-1	1020.58	1020.58	1020.58	1020.58	19576.9	17466.3	15346	14625.9	5102.89
MEDP3879*080	N-Methyltyramine	Benzene and substituted derivatives	Benzene and substituted derivatives	C9H13NO	2	370-98-9	1020.58	1020.58	1020.58	1020.58	19576.9	17466.3	15346	14625.9	5102.89
MADN0112	3-Aminosalicylic acid	Benzene and substituted derivatives	Phenolic acids	C7H7NO3	1b	570-23-0	282493	234651	337837	370672	372526	318052	333567	246152	207793
MADN0268	Benzoylformic Acid	Benzene and substituted derivatives	Phenolic acids	C8H6O3	1b	611-73-4	217609	164146	203073	196769	180526	159833	160754	151229	135889
MADN0270	Phthalic Acid	Benzene and substituted derivatives	Phenolic acids	C8H6O4	1a	88-99-3	2.94189e+06	2.6675e+06	2.72657e+06	2.50243e+06	2.51701e+06	2.96527e+06	2.74904e+06	3.02726e+06	4.04516e+06
MADN0282	2,4-Dihydroxy Benzoic Acid	Benzene and substituted derivatives	Phenolic acids	C7H6O4	1b	89-86-1	612234	481232	783368	236277	272235	157676	473896	176887	164053
MADN0302	4-Methoxysalicylic Acid	Benzene and substituted derivatives	Phenolic acids	C8H8O4	1b	2237-36-7	110040	81084.5	220132	41013.2	68599.4	41423.5	137145	100785	151102
MADN0350	2,5-Dihydroxybenzoic acid	Benzene and substituted derivatives	Phenolic acids	C7H6O4	1b	490-79-9	649397	511351	971194	173931	257831	237211	489234	227329	189611
MADN0411*308	3-Amino-4-Hydroxybenzoic Acid	Benzene and substituted derivatives	Phenolic acids	C7H7NO3	1b	1571-72-8	56111.7	81143.7	90070.3	37324.5	44529.1	33017.9	67549.3	72072.4	103808
MADN0416	4-Hydroxy-3,5-dimethoxybenzoic acid	Benzene and substituted derivatives	Phenolic acids	C9H10O5	1b	530-57-4	199903	182788	264825	131599	125936	105016	191262	240501	197966
MADN0868	4-Hydroxyphthalic acid	Benzene and substituted derivatives	Phenolic acids	C8H6O5	1b	610-35-5	372278	379494	319861	325925	363484	375470	387242	465581	708282
MEDN0086	Terephthalic Acid	Benzene and substituted derivatives	Phenolic acids	C8H6O4	1a	100-21-0	2.33085e+06	1.92298e+06	1.96707e+06	2.09207e+06	2.07465e+06	1.94074e+06	1.44807e+06	1.84952e+06	2.10819e+06
MEDN0087	(3,4-Dimethoxyphenyl) Acetic Acid	Benzene and substituted derivatives	Phenolic acids	C10H12O4	1a	93-40-3	101263	98656.6	130953	22603.9	22045.6	13054.6	46385	59501.1	41662.9
MEDN0415	2-(Formylamino)Benzoic Acid	Benzene and substituted derivatives	Phenolic acids	C8H7NO3	1a	3342-77-6	15129.7	18763.2	12816.7	2563.34	27085.9	17228.3	49135.1	29916	27246
MEDN0649	Anthranilic acid	Benzene and substituted derivatives	Phenolic acids	C7H7NO2	1a	118-92-3	39869.1	37551.8	42240.6	29145.8	77761	19923.9	37920.1	45267.7	48071.5
MEDN0745	Propylparaben	Benzene and substituted derivatives	Phenolic acids	C10H12O3	1a	94-13-3	21394.9	10918.5	12497.7	11786.1	22272.6	6218.95	11213.5	17004.9	9485.43
MEDN0748*021	Methylparaben	Benzene and substituted derivatives	Phenolic acids	C8H8O3	1a	99-76-3	41068.8	22795.2	36242.9	38023.8	33825.9	31588	45319.8	37835.2	27171.4
MEDN1145	P-chlorophenylalanine	Benzene and substituted derivatives	Phenolic acids	C9H10ClNO2	2	7424-00-2	869158	847462	747342	810800	737060	879563	778118	888785	905621
MEDN1213	2-(4-hydroxyphenyl) propionate	Benzene and substituted derivatives	Phenolic acids	C9H10O3	3	938-96-5	437335	400418	737816	241752	257113	218037	453259	368553	304940
MEDN1624	N-acetyl-5-aminosalicylic acid	Benzene and substituted derivatives	Phenolic acids	C9H9NO4	2	51-59-2	39750.6	26053.9	59792.7	31539.3	35835.4	30413.7	42612.1	42678.8	38507.1
MEDN1909*186	4-Hydroxybenzoic Acid	Benzene and substituted derivatives	Phenolic acids	C7H6O3	1a	99-96-7	581479	551971	795927	466689	477959	547675	612477	577303	597258
MEDP0101	P-Coumaric Acid	Benzene and substituted derivatives	Phenolic acids	C9H8O3	1a	501-98-4	6.21071e+06	5.64852e+06	9.75457e+06	3.10089e+06	3.47723e+06	3.09162e+06	6.33774e+06	4.88988e+06	4.88731e+06
MEDP0107	Methyl-Benzoate	Benzene and substituted derivatives	Phenolic acids	C8H8O2	1b	93-58-3	5507.55	5507.55	54135.5	5507.55	80183.7	5507.55	5507.55	5507.55	5507.55
MEDP0507	2-Hydroxycinnamic acid	Benzene and substituted derivatives	Phenolic acids	C9H8O3	1a	614-60-8	6.06396e+06	5.43458e+06	7.98868e+06	3.2675e+06	3.43992e+06	3.11749e+06	7.10715e+06	5.48085e+06	5.04519e+06
MADN0949	Enterodiol	Benzene and substituted derivatives	Phenolics	C18H22O4	1b	80226-00-2	24976.3	1018.7	67200.8	1018.7	1018.7	1018.7	5093.5	11060.5	1018.7
MEDN0128	4-Hydroxy-3-methoxybenzaldehyde	Benzene and substituted derivatives	Phenolics	C8H8O3	1a	121-33-5	145285	123681	202807	97576.4	288569	101109	98033.8	75406.4	100600
MEDN0722	Orcinol	Benzene and substituted derivatives	Phenolics	C7H8O2	1a	504-15-4	29061.5	27653.5	35843.5	26130.7	22607.1	16970.2	35736.8	36959.1	44685.8
MEDN0747*042	2,4-Di-tert-butylphenol	Benzene and substituted derivatives	Phenolics	C14H22O	1a	96-76-4	15607	25125	6254.54	17477.3	9278.39	13781.9	25931.8	11546.2	14066.1
MEDN1037	p-Cresol	Benzene and substituted derivatives	Phenolics	C7H8O	1a	106-44-5	74277.4	57838.2	92308.6	65283.3	57164.7	75130.9	87791.7	76492.5	46167.2
MEDN1092	4-acetoxyphenol	Benzene and substituted derivatives	Phenolics	C8H8O3	2	3233-32-7	5.57472e+06	4.18775e+06	5.96907e+06	2.39302e+06	2.66427e+06	2.30825e+06	4.44038e+06	3.77037e+06	4.63303e+06
MEDN1183	Multifidol	Benzene and substituted derivatives	Phenolics	C11H14O4	2	125074-06-8	148955	136294	171568	100980	163106	106729	147181	167464	135513
MEDN2350	phenol	Benzene and substituted derivatives	Phenolics	C6H6O	1b	108-95-2	21881.9	31136.7	17381.8	1649.8	17022.2	17536.5	27988.6	16249	20997.5
MEDN4014	Moupinamide	Benzene and substituted derivatives	Phenolics	C18H19NO4	1a	66648-43-9	1.59284e+06	1.49855e+06	2.73116e+06	9168.18	15727.3	12588.7	730197	651494	590631
MEDP0668	m-Cresol	Benzene and substituted derivatives	Phenolics	C7H8O	1a	108-39-4	312416	451642	326822	355208	396886	328317	480328	263741	436694
MEDP0791*107	4-Aminophenol	Benzene and substituted derivatives	Phenolics	C6H7NO	1a	123-30-8	1.53566e+06	694637	614851	366424	355877	311156	391613	340322	358033
MEDP0894	3-Methoxytyramine	Benzene and substituted derivatives	Phenolics	C9H13NO2	1b	1477-68-5	105912	100110	173246	2091.5	2091.5	2091.5	480387	434639	343335
MEDP1765	Hexylresorcinol	Benzene and substituted derivatives	Phenolics	C12H18O2	1b	136-77-6	76283.7	183471	84775.2	195324	111991	191273	271204	102490	165177
MEDP3006	Anethole	Benzene and substituted derivatives	Phenolics	C10H12O	2	4180-23-8 | 104-46-1 | 26795-32-4	1.426e+08	1.41787e+08	1.38834e+08	1.25562e+08	1.2928e+08	1.27182e+08	1.14559e+08	1.23078e+08	1.28166e+08
MEDP3216	Metoprolol	Benzene and substituted derivatives	Phenolics	C15H25NO3	2	37350-58-6	316437	326997	671979	378429	605046	423477	2.85549e+06	1.62098e+06	3.2879e+06
MEDP4125	Norfenefrine	Benzene and substituted derivatives	Phenolics	C8H11NO2	3	-	4.07317e+06	3.53168e+06	4.55515e+06	1.95502e+06	2.28359e+06	1.97058e+06	3.4538e+06	3.06001e+06	3.16243e+06
MEDP4246	2-(4,6-Bis(2,4-dimethylphenyl)-1,3,5-triazin-2-yl)-5-(octyloxy)phenol	Benzene and substituted derivatives	Phenolics	C33H39N3O2	3	2725-22-6	2.5886e+06	2.41736e+06	4.21123e+06	2.28781e+06	1.89335e+06	1.7863e+06	3.17422e+06	3.13282e+06	4.26098e+06
MW0000823HN	(S)-4-Hydroxymandelonitrile	Benzene and substituted derivatives	Phenolics	C8H7NO2	3	71807-09-5	1.12399e+06	914488	1.56483e+06	1.3947e+06	1.2848e+06	818980	988707	945734	831340
MW0006079N	Arvanil	Benzene and substituted derivatives	Phenolics	C28H41NO3	1b	128007-31-8	112126	150614	271726	16671.5	63690.6	55108.9	150155	69467.5	217223
MW0009694N	Roxarsone	Benzene and substituted derivatives	Phenolics	C6H6AsNO6	3	121-19-7	100802	153747	128902	128172	119326	121967	115417	101491	103068
MW0010040P	Vanylglycol	Benzene and substituted derivatives	Phenolics	C9H12O4	1b	534-82-7	6.1648e+06	5.20062e+06	8.35556e+06	3.81671e+06	4.08067e+06	3.57688e+06	6.58663e+06	5.78219e+06	5.2014e+06
MW0106596N	Enterobactin	Benzene and substituted derivatives	Phenolics	C30H27N3O15	3	9001-98-3	683.968	683.968	683.968	683.968	683.968	683.968	262967	220532	226756
MW0143633HN	5-Hydroxyconiferaldehyde	Benzene and substituted derivatives	Phenolics	C10H10O4	3	249647-14-1	150948	150948	150948	1.32364e+07	1.39008e+07	1.28488e+07	2.88574e+06	2.39411e+06	2.15005e+06
MEDN0731*042	4-tert-Octylphenol	Benzene and substituted derivatives	Phenolics	C14H22O	1a	140-66-9	15607	25125	6254.54	17477.3	9278.39	13781.9	25931.8	11546.2	14066.1
MEDN0124*024	Protocatechuic Acid	Benzene and substituted derivatives	Phenolics	C7H6O4	1a	99-50-3	103766	68281.5	160520	143002	175838	97753.4	327640	275470	263969
Bile acids
MADN0673	beta-Muricholic acid	Bile acids	Bile acids	C24H40O5	1a	2393-59-1	23123.1	4624.63	4624.63	4624.63	4624.63	4624.63	4624.63	4624.63	4624.63
MEDN0105	Taurocholic acid	Bile acids	Bile acids	C26H45NO7S	1a	81-24-3	35443.4	26539.9	26978.1	52018.7	72862	51353.8	26340.7	22899	20972.9
MEDN0106	Taurochenodesoxycholic Acid	Bile acids	Bile acids	C26H45NO6S	1a	516-35-8	1205.53	7870.16	1205.53	1205.53	1205.53	1205.53	1205.53	1205.53	1205.53
MEDN0109	Hyodeoxycholic acid	Bile acids	Bile acids	C24H40O4	1a	83-49-8	66682.4	45286.9	302387	233353	263627	178798	286011	545454	868211
MEDN0110HN	Glycoursodeoxycholic acid	Bile acids	Bile acids	C26H43NO5	1a	64480-66-6	106180	89335.7	78026.4	106666	136519	96762.6	82675.8	93298.1	83414
MEDN1059	Tauroursodeoxycholic acid	Bile acids	Bile acids	C26H45NO6S	1a	14605-22-2	111167	75131.6	224013	85379.4	128118	98614.2	350105	227231	270289
MEDN1074N	Allocholic acid	Bile acids	Bile acids	C24H40O5	1a	2464-18-8	30401.2	4666.5	80503.1	77305.3	88717	13594.3	47982.6	117268	131837
MEDN1077*209	alpha-Muricholic acid	Bile acids	Bile acids	C24H40O5	1a	2393-58-0	41629.1	21703.8	119586	92996.8	82609.5	34317.9	45007.7	135349	178681
MEDN1113*075	12-ketolithocholic acid	Bile acids	Bile acids	C24H38O4	1a	5130-29-0	4937	69477.1	76019.5	61007.5	67726.8	62911.5	4937	63172.5	92672.2
MEDN1153N	Dehydrocholic acid	Bile acids	Bile acids	C24H34O5	1b	81-23-2	12046	13977.9	22242.8	6323.87	11448.7	4300.43	8875.48	4437	12259.5
MEDN1723*077	Cholic acid	Bile acids	Bile acids	C24H40O5	1a	81-25-4	483773	557485	385949	389881	378205	411276	452785	472179	456342
MEDN1899	Deoxycholic acid	Bile acids	Bile acids	C24H40O4	1a	302-95-4	66772.4	82690.1	166118	115313	159798	96708.6	77124.6	115956	127887
MEDN1900*074	Isolithocholic acid	Bile acids	Bile acids	C24H40O3	1a	1534-35-6	485635	321897	233983	322023	352411	238048	171714	246475	246902
MEDN1901	Dehydrolithocholic acid	Bile acids	Bile acids	C24H38O3	1b	1553-56-6	81952.9	67011.4	94377.9	76246.4	57902.8	71762.8	86372.3	93645.7	77636.2
MW0053757P	Glycolithocholic acid	Bile acids	Bile acids	C26H43NO4	1b	474-74-8	1.84983e+07	3.54785e+07	8.82069e+06	5.5843e+07	3.10557e+07	3.0783e+07	2.40469e+07	1.97803e+07	1.65932e+07
MW0054394P	Lithocholic acid	Bile acids	Bile acids	C24H40O3	1b	434-13-9	7.83925e+06	1.13632e+07	6.12291e+06	1.01194e+07	7.26314e+06	8.77729e+06	8.17527e+06	6.24486e+06	5.97872e+06
MW0063751P	Taurolithocholic acid	Bile acids	Bile acids	C26H45NO5S	1b	516-90-5	177478	116252	196790	6251.68	6251.68	6251.68	60886.7	48288.7	101029
MEDN1141*075	Apocholic acid	Bile acids	Bile acids	C24H38O4	1a	641-81-6	4937	69477.1	76019.5	61007.5	67726.8	62911.5	4937	63172.5	92672.2
MEDN1104*075	7-ketolithocholic acid	Bile acids	Bile acids	C24H38O4	1a	4651-67-6	4937	69477.1	76019.5	61007.5	67726.8	62911.5	4937	63172.5	92672.2
MEDN1126*077	Gamma-Mercholic Acid	Bile acids	Bile acids	C24H40O5	1a	547-75-1	483773	557485	385949	389881	378205	411276	452785	472179	456342
Carbohydrates and Its metabolites
MADN0058HN	L-Fucose	Carbohydrates and Its metabolites	Carbohydrates and Its metabolites	C6H12O5	1b	87-96-7	1.61217e+06	887851	1.44488e+06	1.32768e+06	1.13637e+06	1.8438e+06	1.68072e+06	1.42486e+06	1.51569e+06
MADN0527	L-Iditol	Carbohydrates and Its metabolites	Carbohydrates and Its metabolites	C6H14O6	1a	488-45-9	1.19496e+06	1.1503e+06	1.96442e+06	1.40411e+06	1.42549e+06	1.24051e+06	1.59067e+06	1.08602e+06	2.03373e+06
MADN0540	Maltohexaose	Carbohydrates and Its metabolites	Carbohydrates and Its metabolites	C36H62O31	1a	34620-77-4	757.532	757.532	757.532	757.532	757.532	757.532	24315.2	16780.1	25466.8
MADN0621	D-Maltopentaose	Carbohydrates and Its metabolites	Carbohydrates and Its metabolites	C30H52O26	1b	34620-76-3	9392.5	9006.46	15167.5	32098.4	19570.6	19746.5	169325	107372	102358
MEDN1921	(2R)-1-O-beta-D-Galactopyranosylglycerol	Carbohydrates and Its metabolites	Carbohydrates and Its metabolites	C9H18O8	1b	16232-91-0	30575.5	40288.4	41902.4	11973.1	16777	25425.5	20531.3	9839.72	13140.3
MEDP2359	N-acetyl-D-Lactosamine	Carbohydrates and Its metabolites	Carbohydrates and Its metabolites	C14H25NO11	1b	32181-59-2	204484	224148	289631	781265	741517	722034	163179	148157	119902
MEDP4138	D-Mannosamine	Carbohydrates and Its metabolites	Carbohydrates and Its metabolites	C6H13NO5	2	-	1.13878e+06	1.28412e+06	926853	1.14784e+06	1.13617e+06	1.25963e+06	1.10484e+06	1.14057e+06	1.12545e+06
MEDTN01088HN	Lyxo-2-Hexulose	Carbohydrates and Its metabolites	Carbohydrates and Its metabolites	C6H12O6	3	87-81-0 | 17598-81-1	484985	443738	978776	455555	547990	431386	1.26739e+06	951255	1.22771e+06
MW0114003HN	Bifurcose	Carbohydrates and Its metabolites	Carbohydrates and Its metabolites	C24H42O21	3	3568-31-8	408577	267958	457178	1.08933e+06	972675	1.28479e+06	228415	314483	448462
MW0115285N	Sialyl-Lewis X	Carbohydrates and Its metabolites	Carbohydrates and Its metabolites	C31H52N2O23	3	98603-84-0	55543.2	55386	107124	58547.3	54816.9	32493.3	37341.1	46629.3	34254.4
MW0145061N	Amylopectin	Carbohydrates and Its metabolites	Carbohydrates and Its metabolites	C30H52O26	3	9037-22-3	85167.1	135517	96920.2	151120	144324	160867	78256.2	53510.8	31907.2
MW0148672HN	4,8-Secosenecionan-8,11,16-trione, 15,20-dihydro-12-(acetyloxy)-20-chloro-15-hydroxy-4-methyl-	Carbohydrates and Its metabolites	Carbohydrates and Its metabolites	C21H30ClNO8	3	60367-00-2	7876.34	7876.34	7876.34	477265	636593	545490	231211	198656	161717
MW0154016N	Mycothiol	Carbohydrates and Its metabolites	Carbohydrates and Its metabolites	C17H30N2O12S	3	192126-76-4	3.24332e+06	2.70292e+06	3.68395e+06	2.78454e+06	2.95735e+06	2.98508e+06	2.57927e+06	2.59869e+06	2.33603e+06
MEDN1897*032	L-Gulose	Carbohydrates and Its metabolites	Carbohydrates and Its metabolites	C6H12O6	1a	6027-89-0	2.1167e+06	2.06699e+06	2.88088e+06	2.05858e+06	1.98344e+06	2.27695e+06	2.38209e+06	1.75449e+06	1.75936e+06
MADN0054	D-Glucose 6-Phosphate	Carbohydrates and Its metabolites	Phosphate sugars	C6H13O9P	1a	56-73-5	40315.2	40610.3	63443.1	20967.4	23831.4	20499.9	204940	173769	175507
MADN0397	Sucrose 6′-monophosphate	Carbohydrates and Its metabolites	Phosphate sugars	C12H23O14P	1b	36064-19-4	31646.1	30106.3	59289.2	34376.1	57372.8	31622.6	36384	37575.2	29410
MADN0708	Sedoheptulose 7-Phosphate	Carbohydrates and Its metabolites	Phosphate sugars	C7H15O10P	1b	2646-35-7	534242	589354	616625	517694	616370	600183	741190	752199	1.05916e+06
MADN3700	alpha-D-glucose-1-phosphate	Carbohydrates and Its metabolites	Phosphate sugars	C6H13O9P	1b	59-56-3	81825.5	91475.1	124310	81133.7	64045.7	98985.5	5793.61	5793.61	5793.61
MEDN0502	2-Deoxyribose 1-Phosphate	Carbohydrates and Its metabolites	Phosphate sugars	C5H11O7P	3	17210-42-3	124326	94696.2	122282	65336.6	108009	76358.4	26438.9	66340.1	59155.7
MEDN1057	2-Methyl-d-erythritol 2,4-cyclodiphosphate	Carbohydrates and Its metabolites	Phosphate sugars	C5H12O9P2	2	143488-44-2	101792	101521	151160	241460	238193	367194	83824.2	73530.5	69229.4
MEDN1303	D-Mannose 1-phosphate	Carbohydrates and Its metabolites	Phosphate sugars	C6H13O9P	3	27251-84-9	437044	491540	489623	450864	377540	476392	460723	492438	517822
MEDN3602	D-Erythrose 4-phosphate	Carbohydrates and Its metabolites	Phosphate sugars	C4H9O7P	1b	103302-15-4	552427	377131	704460	30367.1	16447.5	22316.4	73729.3	90407.5	93128.1
MEDN3983	Trehalose-6-phosphate	Carbohydrates and Its metabolites	Phosphate sugars	C12H23O14P	1a	4484-88-2	231198	335551	368370	416764	211830	287578	260984	221125	252944
MW0114809P	D-Mannose 6-phosphate	Carbohydrates and Its metabolites	Phosphate sugars	C6H13O9P	2	-	1.20203e+06	1.06891e+06	1.1212e+06	793370	1.25577e+06	972275	887963	891175	866342
MW0193980P	Sorbitol-6-phosphate	Carbohydrates and Its metabolites	Phosphate sugars	C6H15O9P	3	20479-58-7	1.0524e+06	1.31483e+06	1.36719e+06	1.81909e+06	2.02464e+06	1.39342e+06	2.00526e+06	1.52088e+06	1.77088e+06
MADN0174	D-Glucono-1,5-Lactone	Carbohydrates and Its metabolites	Sugar acids	C6H10O6	1b	90-80-2	673248	584337	385595	378796	392441	420562	712666	711458	636419
MADN0230HN	Ribonolactone	Carbohydrates and Its metabolites	Sugar acids	C5H8O5	1b	-	1.30162e+07	1.3561e+07	2.11768e+07	2.02193e+07	1.8086e+07	1.34485e+07	1.53716e+07	1.28986e+07	1.16308e+07
MADN0233	Gluconic acid	Carbohydrates and Its metabolites	Sugar acids	C6H12O7	1a	526-95-4	480698	334770	765001	523602	504930	710780	908619	803990	1.4138e+06
MEDN0240	Gulonolactone	Carbohydrates and Its metabolites	Sugar acids	C6H10O6	1b	1128-23-0	51393.1	54264	51232.3	49777.8	35420.5	32512.3	31875.7	37359.5	51256.9
MEDN1532*228	Galacturonic acid	Carbohydrates and Its metabolites	Sugar acids	C6H10O7	1a	685-73-4	217821	190787	212301	338167	233715	364347	182808	153200	156417
MEDN2058*073	Glucaric acid	Carbohydrates and Its metabolites	Sugar acids	C6H10O8	1b	576-42-1	77395.2	65928.9	147408	55102.2	44075.5	49685.1	124135	108595	101210
MEDN2102	Rhamnonic acid	Carbohydrates and Its metabolites	Sugar acids	C6H12O6	1b	6422-34-0	70009.6	63159.7	78734.4	48813.2	50663.8	42184.6	92284.3	73343.4	71910.7
MEDN3671	beta-D-Glucopyranuronic acid	Carbohydrates and Its metabolites	Sugar acids	C6H10O7	3	23018-83-9	112543	111713	165708	22097.4	24024.3	41331.3	196140	154663	123585
MEDN3696	Galactonic acid	Carbohydrates and Its metabolites	Sugar acids	C6H12O7	2	13382-27-9	45400.5	45670	43413	31770.9	47516.4	33967.1	36119.7	45088.5	34544.6
MEDP1753	Glucosaminic acid	Carbohydrates and Its metabolites	Sugar acids	C6H13NO6	1b	3646-68-2	5222.56	39805.2	35582.5	5222.56	5222.56	5222.56	77634.3	76833.8	64797.2
MEDN0237*228	Glucuronic Acid	Carbohydrates and Its metabolites	Sugar acids	C6H10O7	1a	6556-12-3	217821	190787	212301	338167	233715	364347	182808	153200	156417
MEDN1314*073	Mucic Acid	Carbohydrates and Its metabolites	Sugar acids	C6H10O8	1b	526-99-8	77395.2	65928.9	147408	55102.2	44075.5	49685.1	124135	108595	101210
MADN0172	Ribitol	Carbohydrates and Its metabolites	Sugar alcohols	C5H12O5	1a	488-81-3	808227	698005	1.08358e+06	1.1498e+06	1.2062e+06	1.13713e+06	1.44383e+06	1.18969e+06	1.14993e+06
MADN0184*262	Dl-Threitol	Carbohydrates and Its metabolites	Sugar alcohols	C4H10O4	1a	7493-90-5	2.24798e+06	2.18854e+06	3.15364e+06	2.07838e+06	2.33335e+06	2.07923e+06	3.77514e+06	2.4439e+06	2.29939e+06
MEDN0808*033	Myoinositol	Carbohydrates and Its metabolites	Sugar alcohols	C6H12O6	1a	87-89-8	554243	609643	801415	675990	656625	701436	714991	605378	563604
MEDN1011*035	Mannitol	Carbohydrates and Its metabolites	Sugar alcohols	C6H14O6	1b	69-65-8	77304.9	77808.9	101263	78615.7	75796.7	88349	89749.7	67770.7	87943.1
MEDN2097	Dithioerythritol	Carbohydrates and Its metabolites	Sugar alcohols	C4H10O2S2	1b	6892-68-8	7762	6393.04	3875	5752.5	10981.8	5447.81	775	775	5762.08
MW0114405HN	Erythritol	Carbohydrates and Its metabolites	Sugar alcohols	C4H10O4	2	149-32-6	753839	645429	1.01863e+06	645416	704942	652544	1.23037e+06	788594	805742
MW0149599HN	GlcNAc1-3Gal1-4GlcSp	Carbohydrates and Its metabolites	Sugar alcohols	C22H38N4O16	3	-	148401	132156	194073	177995	133272	90377.1	94420	65762.1	87216.4
MEDN0210*027	1,5-Anhydro-D-Glucitol	Carbohydrates and Its metabolites	Sugar alcohols	C6H12O5	1a	154-58-5	20141.3	25460.2	24834.1	27747.2	72755.7	39759.9	35479.7	19003.4	16965.1
MEDN0120*035	Dulcitol	Carbohydrates and Its metabolites	Sugar alcohols	C6H14O6	1b	608-66-2	77304.9	77808.9	101263	78615.7	75796.7	88349	89749.7	67770.7	87943.1
MEDN0213*035	Sorbitol	Carbohydrates and Its metabolites	Sugar alcohols	C6H14O6	1b	50-70-4	77304.9	77808.9	101263	78615.7	75796.7	88349	89749.7	67770.7	87943.1
MEDN2150	2-O-α-D-glucopyranosyl-L-ascorbic acid	Carbohydrates and Its metabolites	Sugar derivatives	C12H18O11	1b	129499-78-1	80291.3	78070.4	93809.8	73110.2	66035.5	69594.5	79394.6	76875.9	54984.2
MEDP1246*147	2,4-diacetamino-2,4,6-triphenoxy-D-mannopyranose	Carbohydrates and Its metabolites	Sugar derivatives	C10H18N2O5	3	-	2.06666e+06	1.68898e+06	2.70764e+06	1.60605e+06	1.70675e+06	1.4814e+06	3.0302e+06	2.1895e+06	2.2419e+06
MW0114952HN	N-Acetyl-D-glucosamine	Carbohydrates and Its metabolites	Sugar derivatives	C8H15NO6	1b	7512-17-6	7.9134e+07	6.12285e+07	9.86011e+07	3.47086e+07	3.71789e+07	4.81087e+07	6.85963e+07	3.34508e+07	6.34362e+07
MADN0052HN	Xylose	Carbohydrates and Its metabolites	Sugars	C5H10O5	3	58-86-6	78874	73813.6	155618	45145.3	69799.8	62465.7	54810	36470.8	50366
MADN0055	Arabinose	Carbohydrates and Its metabolites	Sugars	C5H10O5	1a	147-81-9	6.73304e+06	5.09257e+06	8.8638e+06	5.03305e+06	4.75461e+06	5.45129e+06	6.33333e+06	5.63419e+06	9.62605e+06
MADN0166	1,6-anhydro-β-D-glucose	Carbohydrates and Its metabolites	Sugars	C6H10O5	1a	498-07-7	3.22343e+06	2.81166e+06	4.09982e+06	3.41253e+06	3.71849e+06	3.03899e+06	2.91041e+06	2.28337e+06	2.0726e+06
MADN0370*350	cellobiose	Carbohydrates and Its metabolites	Sugars	C12H22O11	1b	528-50-7	2.32644e+08	2.13231e+08	2.44634e+08	2.43309e+08	2.17022e+08	2.25863e+08	1.829e+08	2.00598e+08	2.06827e+08
MADN0569	D-Glucaro-1,4-lactone	Carbohydrates and Its metabolites	Sugars	C6H8O7	1b	389-36-6	115435	126219	172568	86517	148179	150197	123588	112179	178101
MADN3148	Isomaltulose	Carbohydrates and Its metabolites	Sugars	C12H22O11	1a	13718-94-0	937602	1.78432e+06	1.02419e+06	1.61559e+06	2.34787e+06	1.04487e+06	1.62505e+06	1.37252e+06	2.07085e+06
MADN3630	D-Ribulose 1,5-bisphosphate	Carbohydrates and Its metabolites	Sugars	C5H12O11P2	1b	24218-00-6	255423	198356	173351	226391	166547	244178	248843	276033	50984.1
MEDN0232*027	Rhamnose	Carbohydrates and Its metabolites	Sugars	C6H12O5	1a	3615-41-6	20141.3	25460.2	24834.1	27747.2	72755.7	39759.9	35479.7	19003.4	16965.1
MEDN0233*056	Maltose	Carbohydrates and Its metabolites	Sugars	C12H22O11	1a	69-79-4	5.37202e+07	4.34202e+07	5.71983e+07	7.37265e+07	7.42783e+07	7.49954e+07	5.15002e+07	4.15104e+07	4.20837e+07
MEDN0538*061	UDP-glucose	Carbohydrates and Its metabolites	Sugars	C15H24N2O17P2	1a	133-89-1	45378.3	43404.8	87244.4	16162.5	15814.5	13495.6	152116	163239	114707
MEDN0570*006	Erythrulose	Carbohydrates and Its metabolites	Sugars	C4H8O4	3	533-50-6	233754	293617	341281	4526.41	4526.41	206348	150443	122441	111872
MEDN1542*063	Glycogen	Carbohydrates and Its metabolites	Sugars	C24H42O21	1b	9005-79-2	180840	154508	168194	232400	219473	277798	237247	158367	168497
MEDN1631	UDP-xylose	Carbohydrates and Its metabolites	Sugars	C14H22N2O16P2	3	3616-06-6	13107.8	4220.5	12303.8	844.1	844.1	844.1	22198.9	31734.3	40324.2
MEDN1757*060	Isomaltotriose	Carbohydrates and Its metabolites	Sugars	C18H32O16	1b	3371-50-4	264410	231366	224867	412510	426521	498312	133902	116972	121053
MEDN1761*032	Talose	Carbohydrates and Its metabolites	Sugars	C6H12O6	1a	2595-98-4	2.1167e+06	2.06699e+06	2.88088e+06	2.05858e+06	1.98344e+06	2.27695e+06	2.38209e+06	1.75449e+06	1.75936e+06
MEDN3691	Galactose	Carbohydrates and Its metabolites	Sugars	C6H12O6	2	41414-75-9	407352	243775	385737	300514	280010	185606	320100	252615	292113
MEDN3973	Sucralose	Carbohydrates and Its metabolites	Sugars	C12H19Cl3O8	1a	56038-13-2	494106	441884	737725	81562.6	93562.7	85059.6	221217	155030	185104
MEDP1990*165	Melibiose	Carbohydrates and Its metabolites	Sugars	C12H22O11	1a	585-99-9	622383	1.11711e+06	848590	1.52007e+06	1.43589e+06	1.56901e+06	704098	791999	781008
MW0054245HN	Lactitol	Carbohydrates and Its metabolites	Sugars	C12H24O11	3	585-86-4	57816	105543	113774	166953	233093	124820	139116	84800.1	40859.9
MW0103009P	Turanose	Carbohydrates and Its metabolites	Sugars	C12H22O11	2	547-25-1	5.02829e+06	3.94725e+06	4.81561e+06	5.26737e+06	7.4524e+06	6.14652e+06	4.05637e+06	4.04378e+06	3.75402e+06
MW0113913N	4-[3,5-Dihydroxy-6-(hydroxymethyl)-4-(3,4,5-trihydroxy-6-methyloxan-2-yl)oxyoxan-2-yl]oxy-6-methyloxane-2,3,5-triol	Carbohydrates and Its metabolites	Sugars	C18H32O14	3	-	50582.7	39876.7	81439.1	57568	50904.6	45468.8	43117.6	17159.5	28418.9
MW0114210HN	D-Galactopyranosyl-(1->3)-D-galactopyranosyl-(1->3)-L-arabinose	Carbohydrates and Its metabolites	Sugars	C17H30O15	3	79043-15-5	72732.1	64490.7	101240	151559	123405	192082	153301	31082.6	64624.7
MW0114649HN	Isomaltose	Carbohydrates and Its metabolites	Sugars	C12H22O11	1a	499-40-1	4.51609e+06	3.50343e+06	6.46725e+06	6.42947e+06	7.46013e+06	6.82534e+06	3.75963e+06	3.67378e+06	4.60513e+06
MW0143829HN	Planteose	Carbohydrates and Its metabolites	Sugars	C18H32O16	3	470-57-5	792594	608264	1.09209e+06	30055.7	30055.7	1.07754e+06	375417	308926	808643
MW0144923N	alpha-1,5-L-Arabinotetraose	Carbohydrates and Its metabolites	Sugars	C20H34O17	3	-	2.73871e+06	2.75559e+06	2.98465e+06	3.16676e+06	2.73359e+06	4.1822e+06	2.17085e+06	2.37701e+06	1.57915e+06
MW0144924N	alpha-L-Araf-(1->5)-alpha-L-Araf-(1->5)-L-Araf	Carbohydrates and Its metabolites	Sugars	C15H26O13	3	-	1.94368e+06	1.9805e+06	2.089e+06	2.80603e+06	2.40171e+06	3.59494e+06	1.18095e+06	1.18523e+06	895595
MW0168068N	D-Allose	Carbohydrates and Its metabolites	Sugars	C6H12O6	2	579-36-2 | 478529-45-2	2.51401e+06	1.69525e+06	2.55209e+06	2.00343e+06	1.753e+06	1.80448e+06	1.9871e+06	1.65635e+06	1.82742e+06
MEDN0230*056	Lactulose	Carbohydrates and Its metabolites	Sugars	C12H22O11	1a	4618-18-2	5.37202e+07	4.34202e+07	5.71983e+07	7.37265e+07	7.42783e+07	7.49954e+07	5.15002e+07	4.15104e+07	4.20837e+07
MEDN0229*056	Lactose	Carbohydrates and Its metabolites	Sugars	C12H22O11	1a	63-42-3	5.37202e+07	4.34202e+07	5.71983e+07	7.37265e+07	7.42783e+07	7.49954e+07	5.15002e+07	4.15104e+07	4.20837e+07
MEDN0224*056	Trehalose	Carbohydrates and Its metabolites	Sugars	C12H22O11	1a	99-20-7	5.37202e+07	4.34202e+07	5.71983e+07	7.37265e+07	7.42783e+07	7.49954e+07	5.15002e+07	4.15104e+07	4.20837e+07
MEDN1087*061	UDP-D-galactose	Carbohydrates and Its metabolites	Sugars	C15H24N2O17P2	1a	2956-16-3	45378.3	43404.8	87244.4	16162.5	15814.5	13495.6	152116	163239	114707
MEDN1129*006	Erythrose	Carbohydrates and Its metabolites	Sugars	C4H8O4	3	583-50-6	233754	293617	341281	4526.41	4526.41	206348	150443	122441	111872
MEDN1534*033	Tagatose	Carbohydrates and Its metabolites	Sugars	C6H12O6	1a	87-81-0	554243	609643	801415	675990	656625	701436	714991	605378	563604
MEDN3695*033	Psicose	Carbohydrates and Its metabolites	Sugars	C6H12O6	1a	551-68-8	554243	609643	801415	675990	656625	701436	714991	605378	563604
MEDN0844*063	Stachyose	Carbohydrates and Its metabolites	Sugars	C24H42O21	1b	470-55-3	180840	154508	168194	232400	219473	277798	237247	158367	168497
MEDN0222*060	Melezitose	Carbohydrates and Its metabolites	Sugars	C18H32O16	1b	597-12-6	264410	231366	224867	412510	426521	498312	133902	116972	121053
MEDN0236*060	Raffinose	Carbohydrates and Its metabolites	Sugars	C18H32O16	1b	512-69-6	264410	231366	224867	412510	426521	498312	133902	116972	121053
MEDN0234*060	Maltotriose	Carbohydrates and Its metabolites	Sugars	C18H32O16	1b	1109-28-0	264410	231366	224867	412510	426521	498312	133902	116972	121053
MEDN0220*032	Glucose	Carbohydrates and Its metabolites	Sugars	C6H12O6	1a	50-99-7	2.1167e+06	2.06699e+06	2.88088e+06	2.05858e+06	1.98344e+06	2.27695e+06	2.38209e+06	1.75449e+06	1.75936e+06
MEDN0221*032	Mannose	Carbohydrates and Its metabolites	Sugars	C6H12O6	1a	3458-28-4	2.1167e+06	2.06699e+06	2.88088e+06	2.05858e+06	1.98344e+06	2.27695e+06	2.38209e+06	1.75449e+06	1.75936e+06
MEDN2101*032	Aldehydo-D-altrose	Carbohydrates and Its metabolites	Sugars	C6H12O6	1a	1990-29-0	2.1167e+06	2.06699e+06	2.88088e+06	2.05858e+06	1.98344e+06	2.27695e+06	2.38209e+06	1.75449e+06	1.75936e+06
MEDN1762*032	Allose	Carbohydrates and Its metabolites	Sugars	C6H12O6	1a	2595-97-3	2.1167e+06	2.06699e+06	2.88088e+06	2.05858e+06	1.98344e+06	2.27695e+06	2.38209e+06	1.75449e+06	1.75936e+06
MEDN3690*032	L-(-)-Sorbose	Carbohydrates and Its metabolites	Sugars	C6H12O6	1a	87-79-6	2.1167e+06	2.06699e+06	2.88088e+06	2.05858e+06	1.98344e+06	2.27695e+06	2.38209e+06	1.75449e+06	1.75936e+06
MEDN3694*032	Aldehydo-D-Galactose	Carbohydrates and Its metabolites	Sugars	C6H12O6	1a	59-23-4	2.1167e+06	2.06699e+06	2.88088e+06	2.05858e+06	1.98344e+06	2.27695e+06	2.38209e+06	1.75449e+06	1.75936e+06
MEDP1011*162	Sucrose	Carbohydrates and Its metabolites	Sugars	C12H22O11	1a	57-50-1	4.66207e+06	5.94135e+06	5.57615e+06	1.039e+07	9.66739e+06	7.48923e+06	4.54346e+06	5.7551e+06	5.4258e+06
MEDP1844*165	alpha-D-Glucopyranoside,-beta-D-fructofuranosyl	Carbohydrates and Its metabolites	Sugars	C12H22O11	1a	1192061-43-0	622383	1.11711e+06	848590	1.52007e+06	1.43589e+06	1.56901e+06	704098	791999	781008
MEDP3149*165	Gentiobiose	Carbohydrates and Its metabolites	Sugars	C12H22O11	1a	554-91-6	622383	1.11711e+06	848590	1.52007e+06	1.43589e+06	1.56901e+06	704098	791999	781008
	CoEnzyme and vitamins
MADN0025	Biotin	CoEnzyme and vitamins	CoEnzyme and vitamins	C10H16N2O3S	1b	58-85-5	165616	181634	189305	100048	103685	123540	157049	45191.6	160723
MADN0066	Ascorbic acid	CoEnzyme and vitamins	CoEnzyme and vitamins	C6H8O6	1b	50-81-7	442114	443286	678319	288621	260446	315435	384870	331505	444821
MADN0069	Pantothenol	CoEnzyme and vitamins	CoEnzyme and vitamins	C9H19NO4	1b	16485-10-2	2663.66	33102	20064	2663.66	2663.66	2663.66	45419.3	37140.4	21541.6
MADN1193	Flavin Single Nucleotide(FMN)	CoEnzyme and vitamins	CoEnzyme and vitamins	C17H21N4O9P	1b	130-40-5	11591.3	18268.1	13007.4	906.827	906.827	906.827	242458	219054	123516
MADN1502	Trenbolone-acetate	CoEnzyme and vitamins	CoEnzyme and vitamins	C20H24O3	1b	10161-34-9	1.65297e+06	2.07984e+06	1.82247e+06	2.38302e+06	3.78359e+06	4.54465e+06	3.32877e+06	1.91406e+06	1.33225e+06
MEDN0100	6-Hydroxynicotinic Acid	CoEnzyme and vitamins	CoEnzyme and vitamins	C6H5NO3	1b	5006-66-6	376806	320377	667911	154125	171926	137525	299534	248425	241452
MEDN0245	Pantothenic acid	CoEnzyme and vitamins	CoEnzyme and vitamins	C9H17NO5	1a	79-83-4	135218	147567	221541	112393	138549	147062	492965	439000	354969
MEDN1015	Nicotinic Acid	CoEnzyme and vitamins	CoEnzyme and vitamins	C6H5NO2	1a	59-67-6	586329	554661	609160	525038	585788	544563	658315	662190	628662
MEDP0242*025	Nicotinamide	CoEnzyme and vitamins	CoEnzyme and vitamins	C6H6N2O	1a	98-92-0	371372	384688	583480	609833	683135	658194	1.01049e+06	911904	784895
MEDP0247	Nicotinuric Acid	CoEnzyme and vitamins	CoEnzyme and vitamins	C8H8N2O3	1a	583-08-4	576382	486899	486940	251952	273616	282296	733224	632903	641781
MEDP0250	Riboflavin	CoEnzyme and vitamins	CoEnzyme and vitamins	C17H20N4O6	1a	83-88-5	567998	511627	849750	527914	668700	514057	786331	706825	618996
MEDP0251	Trigonelline	CoEnzyme and vitamins	CoEnzyme and vitamins	C7H7NO2	1a	535-83-1	4.04068e+06	2.09199e+06	3.05274e+06	1.49162e+06	1.43297e+06	1.48629e+06	1.96111e+06	1.86732e+06	1.68231e+06
MEDP0394	4-Hydroxyretinoic Acid	CoEnzyme and vitamins	CoEnzyme and vitamins	C20H28O3	1a	66592-72-1	168105	179513	231368	220112	237925	253915	512890	493430	415465
MEDP0514	Thiamine	CoEnzyme and vitamins	CoEnzyme and vitamins	C12H17N4OS+	1a	59-43-8	147243	114091	192508	235667	177464	305319	202672	177174	199951
MEDP0895	Dethiobiotin	CoEnzyme and vitamins	CoEnzyme and vitamins	C10H18N2O3	1a	533-48-2	161041	135728	169285	7057.69	46323.2	7057.69	7057.69	7057.69	7057.69
MEDP1782	Medroxyprogesterone	CoEnzyme and vitamins	CoEnzyme and vitamins	C22H32O3	1a	520-85-4	322221	158092	374328	182323	192292	231478	197022	289590	210933
MEDP2045	Vitamin A acid	CoEnzyme and vitamins	CoEnzyme and vitamins	C20H28O2	1b	302-79-4	21267.1	18950.7	36804.7	17758.9	16115.2	9622.51	56227.8	36864.7	35492
MW0142179P	24,25-Dihydroxycholecalciferol	CoEnzyme and vitamins	CoEnzyme and vitamins	C27H44O3	3	40013-87-4	3738.44	32773.5	96233.6	25052.6	38877.3	42671.6	55087.7	53872.4	49916.5
FA
MEDP0510	Carnitine C2:0	FA	CAR	C9H17NO4	1a	14992-62-2	675369	664159	784737	751137	759214	834270	987284	887095	920146
MEDP0517	Palmitoylcarnitine	FA	CAR	C23H45NO4	1b	18877-64-0	97209.1	61980.1	112754	38453	78449.6	44953.8	650760	331858	798588
MEDP0523	DL-Carnitine	FA	CAR	C7H15NO3	1a	541-15-1	1.22445e+06	1.28732e+06	1.83476e+06	1.21208e+06	2.05616e+06	2.04352e+06	1.0746e+06	1.5667e+06	1.20621e+06
MEDP1289	Carnitine C6:0	FA	CAR	C13H25NO4	1a	6418-78-6	9827.42	11538.3	28993.1	655.649	7610.93	655.649	114349	118630	74822.7
MEDP1375	Carnitine C20-OH	FA	CAR	C27H53NO5	3	-	23254.2	20953.8	22954.9	10074.6	18581.5	12187	125682	75853.1	250834
MEDP1380	Carnitine C20:1	FA	CAR	C27H51NO4	2	-	210454	186931	242628	34418.4	51738	67188.8	5710.68	5710.68	5710.68
MEDP1383	Carnitine C20:5	FA	CAR	C27H43NO4	3	-	66429	78096.1	42541.2	124886	108512	92699.6	487308	245913	401865
MEDP1389	Carnitine C18:0	FA	CAR	C25H49NO4	1a	25597-09-5	511598	478475	839711	45100.6	72067.6	54982.1	120527	40309.8	110180
MEDP1390	Carnitine C18:1	FA	CAR	C25H47NO4	1a	-	969932	873037	1.57643e+06	275278	389506	255965	913501	605333	1.08858e+06
MEDP1391	Carnitine C18:2	FA	CAR	C25H45NO4	2	36816-10-1	124831	117735	176118	101846	146294	113289	260084	92669.9	338074
MEDP1393	Carnitine C18:4	FA	CAR	C25H41NO4	3	-	28731.8	32261.2	34728.8	956.414	956.414	956.414	129366	73203.7	116400
MEDP1395	Carnitine C17:0	FA	CAR	C24H47NO4	2	-	344622	326081	579713	119024	137325	98749.4	468069	192375	607734
MEDP1401	Carnitine C14-OH	FA	CAR	C21H41NO5	2	-	62934.3	44883.8	80849.6	10350.6	17524.7	5322.91	41049.8	14189.6	25424.9
MEDP1405	Carnitine C14:0	FA	CAR	C21H41NO4	1b	-	23536.5	23536.5	23536.5	217005	186740	142602	1.28799e+06	662940	1.17928e+06
MEDP1406	Carnitine C14:1	FA	CAR	C21H39NO4	2	-	763024	637099	1.12291e+06	71249.4	58991.5	40612.1	1.16788e+06	825870	1.55783e+06
MEDP1412	Carnitine C13:1	FA	CAR	C20H37NO4	3	-	82513.7	96207.1	109087	17191.5	1597.92	1597.92	1.58223e+06	1.10453e+06	1.61225e+06
MEDP1414	Carnitine C12:1	FA	CAR	C19H35NO4	2	-	153695	131794	220988	4456.88	4456.88	4456.88	190821	183723	139480
MEDP1417	Carnitine C10:1-OH	FA	CAR	C17H31NO5	3	-	8277.2	6010.9	16071.9	50420.2	44373.3	40469.1	1202.18	1202.18	1202.18
MEDP1418	Carnitine C11:1	FA	CAR	C18H33NO4	2	-	16793.9	14396.5	16773.9	2879.3	2879.3	2879.3	443132	506258	438735
MEDP1429	Carnitine C5:DC	FA	CAR	C12H21NO6	3	-	77950.2	101001	216830	141937	78379.4	130586	98712.8	50401.4	63994.9
MEDP1433	Carnitine ph-C1	FA	CAR	C14H19NO4	3	105450-08-6	158269	136650	246992	68336.8	68240.6	77808.3	73745.4	50144.4	44195.8
MEDP1434	Carnitine C4:DC	FA	CAR	C11H19NO6	3	-	1.48392e+06	1.50776e+06	1.92662e+06	2.47434e+06	2.6116e+06	2.18916e+06	720809	699275	564022
MEDP1438	Carnitine C6:1	FA	CAR	C13H23NO4	3	-	1720.08	13306.7	9414.72	47051.9	44573.9	34851.5	10328.1	1720.08	1720.08
MEDP1518	Carnitine C10:1	FA	CAR	C17H31NO4	2	98930-66-6	62497.4	54563.1	74177.9	4892.7	4892.7	4892.7	75483.8	55083.3	56418.3
MEDP1526	Carnitine C15	FA	CAR	C22H43NO4	2	-	520011	503226	1.09536e+06	132325	216979	124408	1.29734e+06	630023	1.70294e+06
MEDP1529	Carnitine C14:2:DC	FA	CAR	C21H35NO6	2	-	1.43036e+06	1.41218e+06	2.08826e+06	391116	602070	440125	2.43206e+06	1.09376e+06	2.93941e+06
MEDP2814	Carnitine C5-OH	FA	CAR	C12H23NO5	3	-	1.43847e+06	1.67591e+06	2.16618e+06	2.83751e+06	2.93239e+06	2.43859e+06	769742	638626	527199
MEDP2818	Carnitine C20:0	FA	CAR	C27H53NO4	3	-	26278.7	31050.9	48455.4	29325.3	32542.1	14865.1	59068.7	10727	90258.8
MEDP2819	Carnitine C3:1-2OH	FA	CAR	C10H17NO6	3	910825-21-7	185141	208172	211802	161775	199517	200856	87028.8	86356.8	78069.9
MEDP2821	Carnitine C16:1-OH	FA	CAR	C23H43NO5	3	-	68333.7	47805.5	93939	9766.39	8120.79	15777.4	48224.3	43208.4	77045.6
MEDP2822	Carnitine C16:1-2OH	FA	CAR	C23H43NO6	3	42150-38-9	43232.1	48068	76361.3	47130.9	43348.2	49343.1	148038	91272.8	133313
MEDP2861	Carnitine C17:1	FA	CAR	C24H45NO4	3	-	196966	189713	405904	156507	202769	111952	878231	302309	1.05722e+06
MEDP2866	Carnitine C20:3	FA	CAR	C27H47NO4	3	-	11754	15438.4	33635.1	1692.27	16917.3	8461.37	26821.6	11645.6	25793.1
MEDP2868	Carnitine C20:4	FA	CAR	C27H45NO4	3	-	14397.6	14397.6	14397.6	71988.1	132399	209696	364488	239267	316269
MEDP2871	Carnitine C24:5	FA	CAR	C31H51NO4	3	-	1.24144e+06	802091	2.06775e+06	281935	504421	319028	1.43556e+06	1.24911e+06	1.89046e+06
MEDP2872	Carnitine C24:6	FA	CAR	C31H49NO4	3	-	376841	430987	336252	82678.4	81046.7	52165.6	260175	140313	240825
MW0054414HN	L-Palmitoylcarnitine	FA	CAR	C23H45NO4	1b	2364-67-2	8077.52	6065.45	8618.98	562.544	562.544	562.544	4438.85	10949.5	4909.69
MADN1586	2-(10-Heptadecenyl)-6-hydroxybenzoic acid	FA	FA	C24H38O3	1b	111047-30-4	346605	160637	185550	197810	147799	227645	449132	395799	396448
MEDP2737	N-Tetradecanoyl-L-homoserine lactone	FA	FA	C18H33NO3	3	202284-87-5	1381.32	1381.32	1381.32	1381.32	1381.32	1381.32	15530	18134.4	22908.4
MEDP2738	2-Hexadecanoylthio-1-ethylphosphorylcholine	FA	FA	C23H48NO5PS	2	60793-01-3	5.07207e+06	5.12506e+06	8.93625e+06	3.63665e+06	2.77236e+06	2.17382e+06	1.48096e+07	7.81105e+06	1.20131e+07
MEDP2753	Azelaoyl PAF	FA	FA	C33H66NO9P	2	354583-69-0	87963.1	121813	158676	94539.9	229675	99547.1	209449	126048	209334
MEDP2758	N-(2-Hydroxyethyl)pentadecanamide	FA	FA	C17H35NO2	3	53832-58-9	766627	1.13866e+06	1.64956e+06	922278	758882	725683	1.38242e+06	1.06224e+06	1.19086e+06
MEDP2810	n-Oleoylethanolamine	FA	FA	C20H39NO2	1a	111-58-0	23068.5	10045.4	41347.3	25035.5	62929.7	49729	34282.8	27582.6	32569.3
MEDP3342	Phytanic acid	FA	FA	C20H40O2	2	14721-66-5	2.56788e+06	2.56663e+06	3.38978e+06	3.17423e+06	2.57029e+06	2.58482e+06	2.92674e+06	2.76334e+06	2.43316e+06
MEDP4180	Ethyl stearidonate	FA	FA	C20H32O2	2	119798-44-6	80232.7	68422.4	122141	68239.2	74176.9	67267.3	102758	77199.7	107039
MEDP4202	Docosahexaenoic acid methyl ester	FA	FA	C23H34O2	2	2566-90-7	91038.8	83665	165073	85432.1	173653	138691	103680	155610	134692
MEDP2697*276	2-Thio-PAF	FA	FA	C26H54NO6PS	1a	-	608738	477386	765862	620779	613683	469023	759117	423128	687525
MADN0695	2-Hexyldecanoic acid	FA	FFA	C16H32O2	1a	25354-97-6	1.09976e+08	9.55315e+07	8.38729e+07	9.44753e+07	1.05696e+08	1.06435e+08	1.07416e+08	9.31771e+07	9.773e+06
MADN0865	Hexadecanedioic acid	FA	FFA	C16H30O4	1a	505-54-4	38071	43516.8	38290.1	26874.4	20885.1	67658.3	59322	38854.8	35581.2
MADN1461	FFA(20:2)	FA	FFA	C20H36O2	1a	2091-39-6	762863	1.06463e+06	343145	1.13971e+06	1.26866e+06	1.79018e+06	1.02793e+06	1.03827e+06	597071
MADN3071	8-Methylnonanoic acid	FA	FFA	C10H20O2	1b	5963-14-4	172191	209621	185661	200335	216108	255835	633974	338246	123632
MADN3190	Myristelaidic acid	FA	FFA	C14H26O2	1b	50286-30-1	975762	458039	959256	705237	701187	426217	498329	498523	488855
MADN3972	Docosapentaenoic acid (22n-6)	FA	FFA	C22H34O2	1b	25182-74-5	107576	50376.1	184388	169877	10075.2	10075.2	10075.2	10075.2	183745
MADN4001	Dihomo-gamma-linolenic acid	FA	FFA	C20H34O2	1b	1783-84-2	14534	1936.15	1936.15	1936.15	29667.7	23927.6	31320.1	31461	66401.7
MEDN0311	Dodecanedioic Acid	FA	FFA	C12H22O4	1a	693-23-2	156185	228954	224167	194442	402769	201186	186320	161195	138698
MEDN0383	FFA(18:2)	FA	FFA	C18H32O2	1a	60-33-3	251900	157482	393794	336846	844548	523685	288536	189663	324788
MEDN0385	FFA(12:0)	FA	FFA	C12H24O2	1a	143-07-7	187989	164453	134764	40331.2	191386	93031.1	285544	195780	162769
MEDN0685P	Undecanedioic acid	FA	FFA	C11H20O4	1b	1852-04-6	1.77195e+06	3.56949e+06	2.91497e+06	120210	80390.6	49055.7	766961	434392	430431
MEDN0825	13-methylmyristic acid	FA	FFA	C15H30O2	1a	2485-71-4	206449	209846	251285	192718	219084	181711	24493.8	35308.5	14297.9
MEDN1069	FFA(18:4)	FA	FFA	C18H28O2	1a	20290-75-9	16447.7	17387.4	22328.6	10008.8	5125.33	1731.5	346.3	346.3	346.3
MEDN1079*206	FFA(22:6)	FA	FFA	C22H32O2	2	25167-62-8	11598.8	7615.39	14824.5	5296.37	5822.12	5693.31	9621.5	8343.2	5480.07
MEDN1159	FFA(15:1)	FA	FFA	C15H28O2	1b	84743-29-3	57297.3	58494.8	72240.8	63002.8	63561.4	38458.1	42308.1	62166.4	45021.5
MEDN1163	3-Hydroxyhexadecanoic acid	FA	FFA	C16H32O3	1a	928-17-6	5555.68	6028	7548.15	7083.51	8003.34	4486.48	897.296	9419.65	897.296
MEDN1406	Tridecanedioic acid	FA	FFA	C13H24O4	1a	505-52-2	190709	177430	241610	173944	255251	189167	201655	171536	188630
MEDN1481	FFA(17:0)	FA	FFA	C17H34O2	1a	506-12-7	1.7423e+06	1.50533e+06	1.80782e+06	1.63882e+06	1.37123e+06	1.66966e+06	1.54377e+06	2.07008e+06	1.90903e+06
MEDN1805	FFA(16:1)	FA	FFA	C16H30O2	1a	373-49-9	1.90268e+06	1.01414e+06	1.40828e+06	585874	534504	479114	483527	355851	354820
MEDN2353	FFA(20:5)	FA	FFA	C20H30O2	1a	10417-94-4	33834.2	31642.7	56835.3	27498	24069.9	17244	31864.4	20023.9	24730.4
MEDN2354	FFA(15:0)	FA	FFA	C15H30O2	1b	1002-84-2	64156	92244.1	63597.5	126485	110468	124157	154659	123220	214053
MEDN2357	FFA(14:1)	FA	FFA	C14H26O2	1a	544-64-9	625903	218089	451053	229446	240760	316411	480331	465803	400783
MEDN2413*181	FFA(13:1)	FA	FFA	C13H24O2	3	-	214173	152859	162534	149423	203007	212177	78494.3	207275	183089
MEDN2414	FFA(17:2)	FA	FFA	C17H30O2	3	-	3.92815e+06	2.6658e+06	4.2106e+06	3.17285e+06	9.81625e+06	3.09912e+06	3.89009e+06	4.29008e+06	4.55207e+06
MEDN2415	FFA(19:2)	FA	FFA	C19H34O2	3	-	1.63002e+06	1.10724e+06	1.49205e+06	1.52778e+06	2.68282e+06	1.32329e+06	1.78631e+06	1.56287e+06	2.15411e+06
MEDN2416	FFA(16:3)	FA	FFA	C16H26O2	3	-	360104	367111	286598	345610	323697	270421	420702	364739	376051
MEDN2417	FFA(16:4)	FA	FFA	C16H24O2	3	-	627284	769472	1.14449e+06	666567	890402	472442	465902	450432	339015
MEDN3338	cis-11-Eicosenoic acid	FA	FFA	C20H38O2	2	5561-99-9	641154	532748	628387	649136	1.81069e+06	631840	989596	801172	890516
MEDP0875	FFA(19:1)	FA	FFA	C19H36O2	1b	73033-09-7	557802	21836.9	21836.9	1.25569e+06	513790	423454	560262	288244	676253
MEDP1444	FFA(18:5)	FA	FFA	C18H26O2	2	-	143367	104662	79989.3	92098	58820.9	86733.4	77580.4	66440.5	73438.4
MEDP1458	FFA(22:7)	FA	FFA	C22H30O2	2	-	198350	116906	235643	127423	159696	226108	139041	180112	184139
MEDP1769P	Isovaleric acid	FA	FFA	C5H10O2	1b	503-74-2	171057	185414	287325	180438	202652	177716	132177	143991	138062
MEDP2261	FFA(12:1)	FA	FFA	C12H22O2	1b	2430-94-6	103733	345631	121058	281288	167602	297420	311227	158108	100488
MW0052448HN	Docosahexaenoic acid	FA	FFA	C22H32O2	3	6217-54-5	62152.9	89926.8	62647.1	54371.2	96207.6	117662	150367	143870	157954
MW0103271HN	Cis-8,11,14,17-Eicosatetraenoic acid	FA	FFA	C20H32O2	2	2091-26-1	66570.1	72195.2	133951	36598.1	75378.3	51098.5	133999	55929.9	55997.6
MEDN1156*204	FFA(20:4)	FA	FFA	C20H32O2	1a	82073-91-4	235527	254662	362060	272338	176423	166512	234998	156437	278664
MEDN1558HN	L-Ascorbyl 6-palmitate	FA	Others	C22H38O7	1b	137-66-6	378551	1.062e+06	712252	34108.9	26205.5	19957.8	16091.6	12101	23366.8
MW0054292N	Lauroyl diethanolamide	FA	Others	C16H33NO3	1b	120-40-1	89272.8	81317.4	49026.1	57705.9	61332.6	92031.4	53516.1	96455.4	122470
MW0061077HN	Persenone B	FA	Others	C21H38O4	3	215117-09-2	871714	564852	1.41613e+06	2.72992e+06	2.87348e+06	1.50695e+06	1.60136e+06	1.04783e+06	14884.2
MW0154854P	Palmitoyl Ethanolamide-d5	FA	Others	C18H32D5NO2	3	-	1675.75	1675.75	1675.75	10968.1	15902.2	10930.4	20412.8	13560.1	17714.2
MADN3969	Docosadienoate (22:2n6)	FA	Oxidized lipids	C22H40O2	1b	17735-98-7	150794	178492	332735	68520.8	304840	134825	250448	95048.6	1.79564e+06
MEDN0350	(±)15-HETE	FA	Oxidized lipids	C20H32O3	1a	54845-95-3	1417.69	1417.69	14125	7088.46	1417.69	1417.69	63871.9	55258.8	78501.5
MEDN0373	LipoxinA4	FA	Oxidized lipids	C20H32O5	1b	89663-86-5	7093.43	3822.88	7713.01	764.575	764.575	764.575	48834.2	52650.9	37955.1
MEDN0398*204	AA	FA	Oxidized lipids	C20H32O2	1a	506-32-1	235527	254662	362060	272338	176423	166512	234998	156437	278664
MEDN0732	12-HOME	FA	Oxidized lipids	C18H34O3	1a	141-22-0	23493.8	24117.9	38079.6	42038.4	45092.3	45157.5	56958.2	50601.5	48674.7
MEDN0751	(±)12-HETE	FA	Oxidized lipids	C20H32O3	1a	71030-37-0	1962.04	1962.04	1962.04	1962.04	1962.04	1962.04	38741.4	32993.6	53624.1
MEDN0753HN	(±)16-HETE	FA	Oxidized lipids	C20H32O3	1b	128914-46-5	3336.81	31462.2	3336.81	49456.1	40787.9	45405.5	3336.81	3336.81	3336.81
MEDN0759	(±)5-HEPE	FA	Oxidized lipids	C20H30O3	1a	83952-40-3	10203.5	16522.3	41863.2	5180.33	5785.05	2922.13	47423.3	47829.6	63131.6
MEDN0760	(±)5-HETE	FA	Oxidized lipids	C20H32O3	1b	70608-72-9	9001.8	5521.37	24931.2	1104.27	1104.27	1104.27	94556	77944.6	82158.5
MEDN0780	5-F2t-IsoP	FA	Oxidized lipids	C20H34O5	1a	180469-63-0	1093.7	1093.7	1093.7	1093.7	1093.7	1093.7	21148	32697.7	20272.5
MEDN1054	Tetranor-12(R)-HETE	FA	Oxidized lipids	C16H26O3	2	135271-51-1	8.74639e+06	6.45908e+06	7.60883e+06	7.87803e+06	1.86618e+07	6.36481e+06	9.36038e+06	8.58353e+06	9.75935e+06
MEDN1414N	12S-HHT	FA	Oxidized lipids	C17H28O3	1b	54397-84-1	11680.4	12915.3	12119.1	2003.51	10017.5	2003.51	14239.3	2003.51	13725.2
MEDN1417N	(±)13-HpODE	FA	Oxidized lipids	C18H32O4	1b	23017-93-8	56853.2	57528.2	67135.9	66300.7	47861.8	49074.7	221881	202835	206624
MEDN1418N	(±)9-HpODE	FA	Oxidized lipids	C18H32O4	1b	5502-91-0	76749.4	89903.1	73790.1	81227.9	78368	50213.8	75088.4	73697	80690.8
MEDN1426	9(S),12(S),13(S)-TriHOME	FA	Oxidized lipids	C18H34O5	1a	97134-11-7	58110.3	43659.7	86259.4	36991.9	47454	41692.6	138209	100913	96895.2
MEDN4191	9,10,13-Trihydroxy-11-octadecenoic acid	FA	Oxidized lipids	C18H34O5	3	29907-57-1	25538.6	19699.6	50297.5	8516.26	19249.8	15505.8	30361.6	21781.5	25489.8
MEDN4193	9,10-Dihydroxy-12,13-epoxyoctadecanoate	FA	Oxidized lipids	C18H34O5	3	-	144602	150166	257463	93659.4	113454	100163	108900	115922	106026
MEDP3279*094	Elaidamide	FA	Oxidized lipids	C18H35NO	2	4303-70-2	1.72962e+07	2.70802e+07	7.14689e+06	5.64963e+06	4.99087e+06	6.51667e+06	6.59383e+06	7.85982e+06	8.21308e+06
MEDP4163	9-OxoOTrE	FA	Oxidized lipids	C18H28O3	2	125559-74-2	46176.5	42473.2	46239.5	48007.6	69313	49376.5	56168.9	66416	49202
MEDP4199	7-[2-(3-Hydroxyoctyl)-5-oxopyrrolidin-1-YL]heptanoic acid	FA	Oxidized lipids	C19H35NO4	2	64054-40-6	35564.1	23546.8	46576.8	21312.8	17458.8	2527.07	41070.9	37740.3	76507.3
MW0012229N	12-Hydroxyjasmonic acid	FA	Oxidized lipids	C12H18O4	2	140631-27-2	195420	187482	286244	180172	161491	170043	139441	130497	126439
MW0141369P	13,14-epoxy Fluprostenol Isopropyl Ester	FA	Oxidized lipids	C26H35F3O7	3	-	187649	123961	211898	289412	276011	244387	212055	143945	187525
MW0141441N	15-keto Fluprostenol	FA	Oxidized lipids	C23H27F3O6	3	-	234547	198835	302953	319879	350718	300383	209183	149992	150017
MEDN4135*180	6-Acetamidohexanoic acid	FA	Oxidized lipids	C8H15NO3	1a	-	3.06266e+06	2.68898e+06	4.16018e+06	3.32293e+06	3.3571e+06	3.11156e+06	4.69439e+06	3.81162e+06	3.77919e+06
MEDN0391*206	DHA	FA	Oxidized lipids	C22H32O2	2	6217-54-5	11598.8	7615.39	14824.5	5296.37	5822.12	5693.31	9621.5	8343.2	5480.07
Flavonoids
MW0114148HN	Cynarine	Flavonoids	Anthocyanidins	C25H24O12	3	30964-13-7	1.22101e+07	1.01557e+07	1.96516e+07	1.43845e+07	1.03178e+07	1.30273e+07	2.4875e+06	1.72168e+06	1.68522e+06
MW0139265N	Pelargonidin	Flavonoids	Anthocyanidins	C15H11O5+	2	7690-51-9	2667.22	2667.22	2667.22	14147.3	18651.7	31523.7	36806	63674.2	41624
MW0138800N	Liquiritigenin	Flavonoids	Dihydroflavone	C15H12O4	3	578-86-9	699127	621891	1.00337e+06	1.17959e+06	1.23826e+06	1.03921e+06	353483	279633	251809
MW0169323P	Isoliquiritigenin	Flavonoids	Dihydroflavone	C15H12O4	2	961-29-5	39838.2	68994.7	48949.2	75638	76681.4	55385.4	1.48606e+06	1.13076e+06	1.33061e+06
pmp000383N	Liquiritin	Flavonoids	Dihydroflavone	C21H22O9	2	551-15-5	16728.6	5658.64	11322.8	48650.9	38363.3	40052.6	1.32511e+06	1.23148e+06	1.15153e+06
MEDL02040N	(+)-Gallocatechin	Flavonoids	Flavonoid	C15H14O7	3	970-73-0	186790	153622	203032	49312.3	53128.5	47795	124710	99687.9	104279
MW0126272HN	Prunetin	Flavonoids	Flavonoid	C16H12O5	3	552-59-0	140201	175353	152813	380449	432384	330582	76181.6	130677	15392.2
MW0127590HN	(-)-Catechin	Flavonoids	Flavonoid	C15H14O6	3	18829-70-4	718712	748393	791142	799541	545745	780533	864833	781752	734443
MW0127618N	(-)-Gallocatechin	Flavonoids	Flavonoid	C15H14O7	3	-	184429	150114	186635	101025	73182.4	112194	234243	195541	242180
MW0137109N	7-Methoxyisoflavone	Flavonoids	Flavonoid	C16H12O3	3	1621-56-3	474296	445012	532292	197011	193906	184368	73516.9	64976.5	81717.4
MW0137564N	Calycosin	Flavonoids	Flavonoid	C16H12O5	3	20575-57-9	2340.26	2340.26	2340.26	23685.9	30578.8	37384.9	39328.4	62827.9	52160.9
MW0137976N	Dihydromyricetin	Flavonoids	Flavonoid	C15H12O8	3	27200-12-0	40487.3	31780.2	58980	62169.3	58062.2	41835.1	68661.5	60478.2	53654.2
MW0138241P	Sophoricoside	Flavonoids	Flavonoid	C21H20O10	2	152-95-4	476265	746642	675857	4.27463e+06	6.41653e+06	1.15294e+07	1.56145e+07	1.61371e+07	1.4213e+07
MW0139392HN	Poncirin	Flavonoids	Flavonoid	C28H34O14	3	14941-08-3	180303	181333	241567	310480	272407	336190	164756	145910	144218
MW0139438HN	Pseudobaptigenin	Flavonoids	Flavonoid	C16H10O5	3	90-29-9	1.65869e+06	1.4054e+06	1.70578e+06	2.99542e+06	3.01595e+06	2.73726e+06	1.21796e+06	928940	1.45682e+06
MW0139520HN	Quercetin 3-O-malonylglucoside	Flavonoids	Flavonoid	C24H22O15	3	96862-01-0	1.00082e+07	1.0298e+07	8.04129e+06	1.16775e+07	1.14812e+07	1.10247e+07	7.32696e+06	6.36526e+06	6.07778e+06
MW0139522N	Quosp	Flavonoids	Flavonoid	C27H30O17	3	18609-17-1 | 27459-71-8	440.918	6317.36	12982.7	12824.3	7353.46	8737.99	2.35611e+06	1.69623e+06	1.72843e+06
MW0139547N	Quercitrin	Flavonoids	Flavonoid	C21H20O11	2	522-12-3	6117.6	10062.9	6539.27	4203.51	1389.33	14044.8	115444	72836.7	81141.5
MW0139620N	Rutin	Flavonoids	Flavonoid	C27H30O16	2	153-18-4	1345.96	1345.96	6729.82	1345.96	1345.96	1345.96	1345.96	1345.96	1345.96
MW0139922HN	Vicenin 2	Flavonoids	Flavonoid	C27H30O15	3	23666-13-9	1.20017e+06	1.26928e+06	1.00086e+06	2.6614e+06	3.48708e+06	1.25326e+06	416134	275584	506587
MW0154814N	Oxyayanin A	Flavonoids	Flavonoid	C18H16O8	3	549-17-7	1.9511e+06	1.61632e+06	2.17751e+06	1.99477e+06	1.91418e+06	1.35547e+06	719084	693170	785718
MW0168932HN	Chrysin	Flavonoids	Flavonoid	C15H10O4	3	480-40-0	945015	1.00875e+06	1.88674e+06	1.36487e+06	995216	913582	681770	509108	531401
MW0169286P	Hyperoside	Flavonoids	Flavonoid	C21H20O12	2	482-36-0	54754.2	57150.8	89068	24850.9	35565.5	57833.3	281006	273677	244801
MW0169354N	Nicotiflorin	Flavonoids	Flavonoid	C27H30O15	2	17650-84-9	6315.43	5352.5	1350.5	270.1	270.1	270.1	270.1	270.1	270.1
MW0169528HN	Naringin	Flavonoids	Flavonoid	C27H32O14	3	10236-47-2	106026	105144	143863	146446	215061	153179	83149.1	92979.9	48827.5
MW0169742N	Isoquercitrin	Flavonoids	Flavonoid	C21H20O12	2	482-35-9	25945.9	9975.4	30451.7	1913.7	1913.7	1913.7	100436	79577.8	94951.3
MW0124161N	Formononetin	Flavonoids	Isoflavones	C16H12O4	2	485-72-3	2160.52	2160.52	2160.52	10802.6	25273.9	13297.6	103334	68423.6	95613.4
MW0124256P	Glycitein	Flavonoids	Isoflavones	C16H12O5	2	40957-83-3	809496	674074	1.30311e+06	631922	968553	645147	1.24737e+06	1.02482e+06	1.34208e+06
MW0136757P	6''-O-Acetylglycitin	Flavonoids	Isoflavones	C24H24O11	2	134859-96-4	1450.12	12369.8	22183.6	39367.4	61794.9	86906.5	2.55824e+06	2.1535e+06	2.36061e+06
MW0136765P	6''-O-Malonylglycitin	Flavonoids	Isoflavones	C25H24O13	2	137705-39-6	26682.5	22732.2	33846.3	470699	639631	861505	1.03775e+06	1.46321e+06	972528
MW0137862N	Daidzin	Flavonoids	Isoflavones	C21H20O9	2	552-66-9	24013.5	30693.7	29827.1	258863	323870	518818	803172	820474	660317
MW0139196P	Ononin	Flavonoids	Isoflavones	C22H22O9	2	486-62-4	26367.8	49701.4	74771.5	173582	259877	213905	4.7777e+06	4.16555e+06	4.33375e+06
GL
MW0011871P	1,2-Dihexanoyl-sn-glycerol	GL	DG	C15H28O5	3	30403-47-5	112498	174217	127914	18630.3	28365.4	3726.06	38138.4	20263.9	29599
MW0050915N	1-Erucoyl-2-oleoyl-sn-glycerol	GL	DG	C43H80O5	3	-	53758.5	44006.2	58503.7	77044.3	51563.9	45733.1	41988.9	41574.9	87730.5
MADN3960	1-Palmitoylglycerol 3-phosphate	GL	MG	C19H39O7P	1b	22002-85-3	21374.3	7986.79	40519.8	31947.7	41667.9	48798.1	33374.5	10535.9	18300.1
MEDP1316	MG(0:0/16:0/0:0)	GL	MG	C19H38O4	2	23470-00-0	513725	447498	574864	570442	385639	514849	403314	500185	442631
MEDP1317	MG(16:0/0:0/0:0)	GL	MG	C19H38O4	2	32899-41-5	488456	377039	549229	559940	429756	436520	427718	546664	464663
MEDP1455*171	MG(20:4n3)	GL	MG	C23H38O4	2	-	28743.4	27404.4	47340.6	93627.7	91881.8	94838	80819.4	61043.8	89446.7
MEDP4196	1-Vaccenoyl-glycerol	GL	MG	C21H40O4	3	-	49283.2	64102.3	67564.5	5415.71	5415.71	5415.71	44337.7	29705.4	68815
MW0055003N	MG(0:0/i-16:0/0:0)	GL	MG	C19H38O4	3	-	9996.22	7971.67	11087.8	6932.59	3939.15	6433.33	8337.73	8099.3	9171.19
MW0055059HN	UNII-HYE7O27HAO component ASKIVFGGGGIGKH-HXUWFJFHSA-N	GL	MG	C21H42O4	3	-	139872	368618	170611	256355	129098	188118	249221	379366	33785.3
GP
MEDN2393	LPA(0:0/18:2)	GP	LPA	C21H39O7P	3	-	14543.8	20678.3	13924.6	22549.9	23421	28745.1	1987.13	1987.13	1987.13
MEDN2394	LPA(20:4)	GP	LPA	C23H39O7P	3	-	87358.4	22314.3	50372.6	20671.2	40511.4	18059.6	3340.75	3340.75	58398.7
MEDN2395	LPA(22:6)	GP	LPA	C25H39O7P	3	-	28537	30368.8	32681.9	22313.9	25336.8	26474.8	18333.5	27947.2	19096
MEDN4039	LPC(16:1/0:0)	GP	LPC	C24H48NO7P	1b	76790-27-7	52046.7	23973.1	73102.7	28529.1	28209.4	17713.5	81466.3	53928.8	71159.6
MEDP0336*268	LPC(0:0/14:0)	GP	LPC	C22H46NO7P	1a	-	1.83245e+06	3.36619e+06	2.37478e+06	1.79541e+06	1.52295e+06	1.14248e+06	4.752e+06	2.21077e+06	4.1798e+06
MEDP0434*273	LPC(17:0/0:0)	GP	LPC	C25H52NO7P	1a	50930-23-9	1.44212e+06	1.18824e+06	1.89091e+06	1.22216e+06	885629	834389	2.30094e+06	2.1763e+06	2.16959e+06
MEDP0494*269	LPC(15:0/0:0)	GP	LPC	C23H48NO7P	1a	-	5.18959e+06	5.18972e+06	8.26714e+06	3.55632e+06	3.12759e+06	2.29685e+06	1.38922e+07	7.3672e+06	1.20643e+07
MEDP0495*275	LPC(0:0/18:2)	GP	LPC	C26H50NO7P	1a	27304-12-7	422931	296911	336337	1.03185e+06	1.07393e+06	686991	322470	277879	374826
MEDP0537	LPC(O-16:0/2:0)	GP	LPC	C26H54NO7P	2	74389-68-7	9.26514e+06	9.87476e+06	1.15157e+07	8.39221e+06	9.35667e+06	1.06167e+07	1.04536e+07	1.14477e+07	1.08013e+07
MEDP1318	LPC(22:4/0:0)	GP	LPC	C30H54NO7P	2	-	324700	344010	442130	327625	324493	241315	290638	270375	366825
MEDP1321*286	LPC(0:0/22:5)	GP	LPC	C30H52NO7P	2	-	1.17515e+07	3.92335e+06	4.38885e+06	3.06488e+06	3.05686e+06	2.28012e+06	6.07318e+06	2.18058e+06	2.44187e+06
MEDP1325*285	LPC(22:6/0:0)	GP	LPC	C30H50NO7P	1a	-	7.36612e+07	4.36275e+07	1.13368e+08	6.68718e+07	6.48723e+07	4.99492e+07	5.05458e+07	4.90381e+07	4.8053e+07
MEDP1328*282	LPC(20:2/0:0)	GP	LPC	C28H54NO7P	2	-	437832	500595	1.01369e+06	1.78005e+06	1.85075e+06	1.51378e+06	665031	372685	506074
MEDP1331*281	LPC(0:0/20:3)	GP	LPC	C28H52NO7P	2	-	2.14061e+06	1.95821e+06	3.72138e+06	5.66385e+06	4.56733e+06	3.4816e+06	1.00723e+06	1.06978e+06	2.81678e+06
MEDP1333*280	LPC(0:0/20:4)	GP	LPC	C28H50NO7P	2	-	1.11294e+07	1.0687e+07	1.47814e+07	1.07917e+07	9.09896e+06	7.02346e+06	1.07633e+07	6.64805e+06	9.37306e+06
MEDP1336*279	LPC(0:0/20:5)	GP	LPC	C28H48NO7P	2	112667-21-7	9.62892e+07	1.40044e+08	1.66161e+08	1.37443e+08	1.28156e+08	9.11269e+07	1.03344e+08	7.611e+07	8.65748e+07
MEDP1337	LPC(18:0/0:0)	GP	LPC	C26H54NO7P	1a	-	3.47023e+06	2.35048e+06	3.50615e+06	3.16834e+06	2.86433e+06	2.21522e+06	3.26798e+06	3.32971e+06	3.05783e+06
MEDP1343*274	LPC(0:0/18:3)	GP	LPC	C26H48NO7P	2	-	8.17867e+06	1.01779e+07	1.21264e+07	1.15954e+07	8.62901e+06	6.21895e+06	4.71286e+06	3.49491e+06	4.52977e+06
MEDP1346*272	LPC(0:0/16:0)	GP	LPC	C24H50NO7P	2	66757-27-5	827511	705513	1.27681e+06	814022	500773	493916	448837	391939	454722
MEDP1689*288	LPC(22:2/0:0)	GP	LPC	C30H58NO7P	2	-	5538.17	5538.17	5538.17	50058.4	41659.8	5538.17	40640.8	5538.17	5538.17
MEDP1696	LPC(18:4/0:0)	GP	LPC	C26H46NO7P	3	-	1.76561e+06	3.21819e+06	3.99523e+06	1.57042e+06	1.35732e+06	883803	1.62156e+06	1.53532e+06	1.17438e+06
MEDP1697	LPC(14:1/0:0)	GP	LPC	C22H44NO7P	2	-	119779	85130.3	172529	73503.4	58723.3	17619.8	66062.6	103175	80405.7
MEDP1699*271	LPC(0:0/16:1)	GP	LPC	C24H48NO7P	2	-	3.6546e+07	3.38177e+07	3.81079e+07	3.2185e+07	2.42695e+07	1.6667e+07	2.13486e+07	1.21498e+07	1.63265e+07
MEDP1701*276	LPC(0:0/18:1)	GP	LPC	C26H52NO7P	1a	22248-65-3	608738	477386	765862	620779	613683	469023	759117	423128	687525
MEDP1902*270	LPC(16:2/0:0)	GP	LPC	C24H46NO7P	2	-	2.57977e+06	1.18102e+06	3.07312e+06	689641	710614	374727	889575	712797	865609
MEDP2745	LPC(19:2/0:0)	GP	LPC	C27H52NO7P	3	-	831044	560156	1.05433e+06	564580	494092	382171	1.05873e+06	883817	989458
MEDP2746	LPC(O-18:3)	GP	LPC	C26H50NO6P	3	-	221137	367346	294531	237306	150059	131323	678946	439080	607521
MEDP2749	LPC(22:3)	GP	LPC	C30H56NO7P	3	-	118219	103702	148555	108584	82511.1	78925.5	186450	139601	221818
MEDP2785*265	LPC(0:0/12:0)	GP	LPC	C20H42NO7P	2	-	68214.1	67540.5	69353.5	43079.4	52348.9	69556.6	83010	69169.5	69622.4
MEDP2790	LPC(0:0/14:1)	GP	LPC	C22H44NO7P	2	-	110711	83238.9	198750	52472.5	63982.5	26812.8	62261.2	39756.7	49369.5
MEDP2835*099	LPC(15:1/0:0)	GP	LPC	C23H46NO7P	3	-	2.94748e+06	1.88418e+06	5.38833e+06	1.53494e+06	1.31888e+06	1.30215e+06	7.3401e+06	5.58177e+06	9.07109e+06
MEDP2836	LPC(17:1/0:0)	GP	LPC	C25H50NO7P	3	-	1.01044e+07	8.83464e+06	1.355e+07	6.11467e+06	5.47675e+06	4.57143e+06	1.98714e+07	1.27789e+07	1.74226e+07
MEDP2837	LPC(19:1/0:0)	GP	LPC	C27H54NO7P	3	-	663705	578070	1.28798e+06	560560	493378	279825	1.72243e+06	1.26037e+06	1.67293e+06
MEDP2874	LPC(16:3/0:0)	GP	LPC	C24H44NO7P	3	-	141153	170812	120595	55162.3	28012.4	43678.4	40127.5	83517.7	28010.8
MEDP2875	LPC(16:4/0:0)	GP	LPC	C24H42NO7P	3	-	58130.8	27580.9	60139.1	2696.51	2696.51	2696.51	2696.51	2696.51	2696.51
MEDP2876*290	LPC(24:6/0:0)	GP	LPC	C32H54NO7P	3	-	238017	248620	415736	325917	332794	262066	613988	600595	587025
MEDP3434	1-(1Z-octadecenyl)-sn-glycero-3-phosphocholine	GP	LPC	C26H54NO6P	2	-	6.80091e+06	5.23492e+06	7.9949e+06	4.94033e+06	5.39509e+06	4.50401e+06	1.34439e+07	9.53237e+06	1.00966e+07
MW0054522HN	1-O-Hexadecyl-lyso-sn-glycero-3-phosphocholine	GP	LPC	C24H52NO6P	3	17364-21-5	188146	140049	389313	173152	145900	120265	535989	360913	572894
MW0054535P	1-(9Z-octadecenoyl)-sn-glycero-3-phosphocholine	GP	LPC	C26H52NO7P	3	19420-56-5	1.25237e+07	1.20282e+07	1.69512e+07	2.0052e+07	1.29587e+07	1.06018e+07	1.16695e+07	9.43652e+06	1.15237e+07
MEDP2830*268	LPC(14:0/0:0)	GP	LPC	C22H46NO7P	1a	20559-16-4	1.83245e+06	3.36619e+06	2.37478e+06	1.79541e+06	1.52295e+06	1.14248e+06	4.752e+06	2.21077e+06	4.1798e+06
MEDP2831*273	LPC(0:0/17:0)	GP	LPC	C25H52NO7P	1a	-	1.44212e+06	1.18824e+06	1.89091e+06	1.22216e+06	885629	834389	2.30094e+06	2.1763e+06	2.16959e+06
MEDP1692*269	LPC(0:0/15:0)	GP	LPC	C23H48NO7P	1a	108273-89-8	5.18959e+06	5.18972e+06	8.26714e+06	3.55632e+06	3.12759e+06	2.29685e+06	1.38922e+07	7.3672e+06	1.20643e+07
MEDP1341*275	LPC(18:2/0:0)	GP	LPC	C26H50NO7P	1a	-	422931	296911	336337	1.03185e+06	1.07393e+06	686991	322470	277879	374826
MEDP1322*286	LPC(22:5/0:0)	GP	LPC	C30H52NO7P	2	-	1.17515e+07	3.92335e+06	4.38885e+06	3.06488e+06	3.05686e+06	2.28012e+06	6.07318e+06	2.18058e+06	2.44187e+06
MEDP2784*285	LPC(0:0/22:6)	GP	LPC	C30H50NO7P	1a	-	7.36612e+07	4.36275e+07	1.13368e+08	6.68718e+07	6.48723e+07	4.99492e+07	5.05458e+07	4.90381e+07	4.8053e+07
MEDP1332*281	LPC(20:3/0:0)	GP	LPC	C28H52NO7P	2	1006703-11-2	2.14061e+06	1.95821e+06	3.72138e+06	5.66385e+06	4.56733e+06	3.4816e+06	1.00723e+06	1.06978e+06	2.81678e+06
MEDP1334*280	LPC(20:4/0:0)	GP	LPC	C28H50NO7P	2	60701-99-7	1.11294e+07	1.0687e+07	1.47814e+07	1.07917e+07	9.09896e+06	7.02346e+06	1.07633e+07	6.64805e+06	9.37306e+06
MEDP1335*279	LPC(20:5/0:0)	GP	LPC	C28H48NO7P	2	162440-04-2	9.62892e+07	1.40044e+08	1.66161e+08	1.37443e+08	1.28156e+08	9.11269e+07	1.03344e+08	7.611e+07	8.65748e+07
MEDP1345*274	LPC(18:3/0:0)	GP	LPC	C26H48NO7P	2	-	8.17867e+06	1.01779e+07	1.21264e+07	1.15954e+07	8.62901e+06	6.21895e+06	4.71286e+06	3.49491e+06	4.52977e+06
MEDP0338*272	LPC(16:0/0:0)	GP	LPC	C24H50NO7P	2	17364-16-8	827511	705513	1.27681e+06	814022	500773	493916	448837	391939	454722
MEDP2783*288	LPC(0:0/22:2)	GP	LPC	C30H58NO7P	2	-	5538.17	5538.17	5538.17	50058.4	41659.8	5538.17	40640.8	5538.17	5538.17
MEDP1339*276	LPC(18:1/0:0)	GP	LPC	C26H52NO7P	1a	3542-29-8	608738	477386	765862	620779	613683	469023	759117	423128	687525
MEDP2787*270	LPC(0:0/16:2)	GP	LPC	C24H46NO7P	2	-	2.57977e+06	1.18102e+06	3.07312e+06	689641	710614	374727	889575	712797	865609
MEDP1693*265	LPC(12:0/0:0)	GP	LPC	C20H42NO7P	2	20559-18-6	68214.1	67540.5	69353.5	43079.4	52348.9	69556.6	83010	69169.5	69622.4
MEDP1657	LPC(O-16:0)	GP	LPC-O	C24H52NO6P	1a	52691-62-0	6.52501e+06	6.11832e+06	1.03266e+07	5.36915e+06	5.14079e+06	4.27721e+06	1.78565e+07	1.27999e+07	1.68798e+07
MEDP1658	LPC(O-18:1)	GP	LPC-O	C26H54NO6P	2	87907-66-2	503576	1.0547e+06	1.13267e+06	1.2763e+06	1.21873e+06	1.10583e+06	2.88924e+06	1.8884e+06	2.1412e+06
MEDP1695	LPC(O-16:1)	GP	LPC-O	C24H50NO6P	2	97802-53-4	1.05704e+07	1.60803e+07	2.03185e+07	1.02613e+07	9.28656e+06	8.60976e+06	4.7107e+07	2.81473e+07	4.05399e+07
MEDP2840	LPC(O-14:0)	GP	LPC-O	C22H48NO6P	3	-	3.26033e+06	2.08074e+06	3.85457e+06	849050	946543	710599	4.4784e+06	2.83076e+06	3.49438e+06
MEDP2841	LPC(O-18:0)	GP	LPC-O	C26H56NO6P	2	74430-89-0	1.86303e+06	2.24477e+06	2.88832e+06	1.84586e+06	2.25478e+06	1.63538e+06	3.7183e+06	3.00244e+06	3.22287e+06
MEDP2843	LPC(O-14:1)	GP	LPC-O	C22H46NO6P	3	-	102528	37893.1	112622	43210.6	35622	14417.8	140024	97491.4	137376
MEDP2844	LPC(O-20:1)	GP	LPC-O	C28H58NO6P	3	-	599480	442849	954779	338625	372600	372917	1.2419e+06	1.1732e+06	1.5273e+06
MEDP2845	LPC(O-18:2)	GP	LPC-O	C26H52NO6P	3	-	2.37277e+06	1.88565e+06	4.0937e+06	2.33122e+06	2.30173e+06	1.88687e+06	1.01671e+07	6.92659e+06	1.07806e+07
MEDP2846	LPC(O-20:2)	GP	LPC-O	C28H56NO6P	3	-	484908	392447	674926	818949	918388	651872	1.29915e+06	805813	1.27231e+06
MADN0684	LPE(18:0/0:0)	GP	LPE	C23H48NO7P	1a	-	501614	424790	880786	343416	505533	433406	458994	214543	652457
MEDN1267	LPE(0:0/22:5)	GP	LPE	C27H46NO7P	2	-	684681	740422	1.26967e+06	102111	168161	114640	415766	268354	506580
MEDN1269	LPE(0:0/22:6)	GP	LPE	C27H44NO7P	3	-	2.60947e+06	2.57381e+06	2.88557e+06	519586	559637	717183	5.85304e+06	3.34092e+06	5.78443e+06
MEDN1271	LPE(0:0/20:2)	GP	LPE	C25H48NO7P	2	-	9816.76	3829.87	30244.7	765.973	765.973	765.973	765.973	8521.37	765.973
MEDN1273	LPE(0:0/20:3)	GP	LPE	C25H46NO7P	3	-	886717	1.13886e+06	1.55147e+06	203289	412043	246375	1.7894e+06	1.09829e+06	1.68167e+06
MEDN1276	LPE(20:4/0:0)	GP	LPE	C25H44NO7P	2	-	3.24224e+07	3.94837e+07	4.60862e+07	7.97268e+06	1.45149e+07	9.70471e+06	5.88544e+07	4.04228e+07	5.76617e+07
MEDN1277	LPE(0:0/20:5)	GP	LPE	C25H42NO7P	2	-	3.24053e+07	1.51119e+07	4.1804e+07	5.58951e+06	5.30334e+06	4.13452e+06	2.31068e+07	2.28931e+07	2.59242e+07
MEDN1282	LPE(0:0/18:2)	GP	LPE	C23H44NO7P	2	-	470091	593923	805607	592750	761683	606139	668961	405002	961325
MEDN1283	LPE(0:0/18:3)	GP	LPE	C23H42NO7P	2	-	638747	758662	890662	105114	154028	118177	287166	204789	294848
MEDN1285*215	LPE(0:0/16:0)	GP	LPE	C21H44NO7P	2	-	74018.4	60592.3	119999	36231.1	58656.2	57602	102833	82466.4	142738
MEDN1287*214	LPE(0:0/16:1)	GP	LPE	C21H42NO7P	2	-	714522	778554	1.19107e+06	281458	477774	512765	859553	580771	765762
MEDN1485N	Glycerophospho-N-Arachidonoyl Ethanolamine	GP	LPE	C25H44NO7P	2	201738-25-2	3.41684e+07	2.82168e+07	6.57582e+07	9.61014e+06	1.58472e+07	5.97141e+06	3.72722e+07	2.92614e+07	4.67918e+07
MEDN1692	Phosphatidylethanolamine lyso alkenyl 18:3	GP	LPE	C23H44NO6P	3	-	166828	156337	121485	115670	199100	73631.3	75329.4	105510	94930.1
MEDN2352*211	LPE(0:0/14:0)	GP	LPE	C19H40NO7P	3	123060-40-2	21895.3	29493.1	47764.6	20307.7	25433	73056.3	135908	52302	136673
MEDN2362	LPE(17:0/0:0)	GP	LPE	C22H46NO7P	3	-	2402.5	2402.5	13063.9	2402.5	2402.5	2402.5	25281.9	21092.5	34196.1
MEDN2365	LPE(17:1/0:0)	GP	LPE	C22H44NO7P	2	-	551716	445147	776907	105753	243296	132119	1.19765e+06	814639	1.6873e+06
MEDN2366	LPE(0:0/18:1)	GP	LPE	C23H46NO7P	3	-	161101	196786	340158	39318.9	70184	60672.1	209224	149693	346311
MEDP2789	LPE(0:0/15:0)	GP	LPE	C20H42NO7P	2	-	250207	165289	365166	51549.2	43442.9	119293	280508	129227	318443
MW0054600P	LPE(16:0/0:0)	GP	LPE	C21H44NO7P	2	53862-35-4	444085	406393	1.35302e+06	376776	358584	400479	628980	493509	765499
MEDN2364*214	LPE(16:1/0:0)	GP	LPE	C21H42NO7P	2	-	714522	778554	1.19107e+06	281458	477774	512765	859553	580771	765762
MEDP2849	LPE(P-16:0)	GP	LPE-P	C21H44NO6P	3	174062-72-7	85759.9	21695.9	72611.3	33871.9	32469.3	22553	59403.7	34801.2	109451
MEDP2856	LPE(P-18:1)	GP	LPE-P	C23H46NO6P	3	-	43129.9	42768.9	89457.8	61523.3	71307.9	66263.2	113665	111828	217718
MEDN2385	LPS(20:0)	GP	LPS	C26H52NO9P	3	-	46142.9	26546.1	66208.6	43375.9	50714.9	29155.3	39612.8	55875.4	31949.3
MW0049041HN	1-Octadecanoyl-cyclophosphatidic acid	GP	PA	C21H41O6P	3	-	914747	373350	1.24348e+06	2.77235e+06	2.77475e+06	1.54965e+06	1.01056e+06	458585	86563
MEDP1068P	PC(8:0/8:0)	GP	PC	C24H48NO8P	2	19191-91-4	3.65934e+06	3.6492e+06	5.13583e+06	2.22409e+06	1.67575e+06	1.41084e+06	2.33306e+06	1.04609e+06	1.47332e+06
MEDP2730	Pov-pc	GP	PC	C29H56NO9P	2	121324-31-0	249285	379599	370195	163160	107707	195253	17822.5	17822.5	17822.5
MEDP3552	1-Palmitoyl-2-docosahexaenoyl-sn-glycero-3-phosphocholine	GP	PC	C46H80NO8P	2	-	823897	560752	711680	836118	593827	643414	873017	530255	356382
MEDP4254	1-O-(cis-9-Octadecenyl)-2-O-acetyl-sn-glycero-3-phosphocholine	GP	PC	C28H57NO7P+	3	-	308271	339313	486248	467774	334355	259226	343199	300215	317971
MW0011922P	1,2-Dipentadecanoyl-sn-glycero-3-phosphocholine	GP	PC	C38H76NO8P	3	-	72303.8	51929.4	64210.9	48080.1	44804	46154.4	34394.1	50799.8	39892.6
MW0012846N	[2-hydroxy-3-[(9Z,12Z)-octadeca-9,12-dienoyl]oxypropyl] 2-(trimethylazaniumyl)ethyl phosphate	GP	PC	C26H50NO7P	2	-	73390.8	109140	85896.4	341612	377210	533991	120463	57918.1	106633
MW0012995HN	1-octadecanoyl-2-(4Z,7Z,10Z,13Z,16Z,19Z-docosahexaenoyl)-sn-glycero-3-phosphocholine	GP	PC	C48H84NO8P	3	-	21061.9	43522.9	15505.9	11277.4	7048.91	5885.19	11708.7	6501.88	28017.5
MW0013008HN	1-Stearoyl-2-oleoyl-sn-glycero-3-phosphocholine	GP	PC	C44H86NO8P	3	56421-10-4	122113	90437.8	170492	39146.2	29410.4	25171	15155.9	10892.4	25548.3
MW0013611HN	1-O-Hexadecyl-2-O-ethyl-SN-glycero-3-phosphorylcholine	GP	PC	C26H56NO6P	3	78858-42-1	150312	69144	208924	146185	128208	111834	123161	140227	316206
MW0013612P	1-Palmitoyl-2-glutaryl-sn-glycero-3-phosphocholine	GP	PC	C29H56NO10P	3	-	2.9867e+06	3.70799e+06	6.95992e+06	276381	483177	405781	6.56285e+06	3.62396e+06	5.72883e+06
MW0013619P	1-O-Octadecyl-2-O-methyl-sn-glycero-3-phosphocholine	GP	PC	C27H58NO6P	3	77286-66-9	199057	74622.4	182912	182007	661871	196072	1.1836e+06	712183	1.32019e+06
MW0054539HN	1-Eicosanoyl-sn-glycero-3-phosphocholine	GP	PC	C28H58NO7P	1b	108341-80-6	103824	70742.8	93875	82136.8	87789.4	57688.2	86475.8	79198.2	85350.3
MW0057051HN	PC(18:2(9Z,12Z)/16:1(9Z))	GP	PC	C42H78NO8P	3	-	40609.9	39589.7	21924.3	10632	12597.9	24222	1477.75	1477.75	1477.75
MW0057057HN	PC(18:2(9Z,12Z)/18:3(9Z,12Z,15Z))	GP	PC	C44H78NO8P	3	85046-19-1	44804.3	36186.3	50593.3	3648.33	3648.33	3648.33	3648.33	3648.33	3648.33
MW0057152HN	PC(18:4(6Z,9Z,12Z,15Z)/18:1(11Z))	GP	PC	C44H78NO8P	3	60731-52-4	590919	246163	256268	78192.7	106903	56783	27439.1	15484.5	26223.9
MW0057373HN	PC(20:4(5Z,8Z,11Z,14Z)/P-16:0)	GP	PC	C44H80NO7P	3	-	50009.5	77130.3	52001.4	23210.9	8371.57	16050.6	35112.1	16602.9	27933.7
MW0057413HN	PC(20:5(5Z,8Z,11Z,14Z,17Z)/16:0)	GP	PC	C44H78NO8P	3	-	207230	262756	91286.1	67135.6	47981.1	44250.9	36288.7	26484	152122
MW0057416HN	PC(20:5(5Z,8Z,11Z,14Z,17Z)/18:1(11Z))	GP	PC	C46H80NO8P	3	-	264142	235052	128608	70500.7	66832.9	61875.6	31224.3	38153.2	200616
MW0057435HN	PC(20:5(5Z,8Z,11Z,14Z,17Z)/22:5(7Z,10Z,13Z,16Z,19Z))	GP	PC	C50H80NO8P	3	-	30222.5	30198.8	24270.7	18241.5	821.773	821.773	28283.7	4108.86	18503.5
MW0057831HN	PC(O-16:0/22:6(4Z,7Z,10Z,13Z,16Z,19Z))	GP	PC	C46H82NO7P	3	132213-85-5	251815	221611	97113.8	129826	112925	107909	50805.5	37599.2	60697.3
MEDP1096*282	PC(12:0/12:0)	GP	PC	C28H56NO8P	2	3436-44-0	437832	500595	1.01369e+06	1.78005e+06	1.85075e+06	1.51378e+06	665031	372685	506074
MEDP2792*272	PC(O-1:0/O-16:0)	GP	PC-O	C25H54NO6P	2	-	827511	705513	1.27681e+06	814022	500773	493916	448837	391939	454722
MEDP1904P	LPE(18:2/0:0)	GP	PE	C23H44NO7P	2	85046-18-0	2.59236e+06	2.24938e+06	2.94451e+06	3.23975e+06	4.45052e+06	2.02078e+06	2.85659e+06	2.00854e+06	2.64085e+06
MW0058208HN	1-octadecanoyl-2-(4Z,7Z,10Z,13Z,16Z,19Z-docosahexaenoyl)-sn-glycero-3-phosphoethanolamine	GP	PE	C45H78NO8P	3	-	78827.9	60746.3	23962.9	16833.4	34999.3	13909.5	859.6	15663.6	859.6
MEDP4241*099	Glycerophospho-N-Oleoyl Ethanolamine	GP	PE	C23H46NO7P	3	201738-24-1	2.94748e+06	1.88418e+06	5.38833e+06	1.53494e+06	1.31888e+06	1.30215e+06	7.3401e+06	5.58177e+06	9.07109e+06
Heterocyclic compounds
MADN0234	Quinolinic acid	Heterocyclic compounds	Heterocyclic compounds	C7H5NO4	1b	89-00-9	45411.4	54135.9	70515.7	44998.5	78620.9	37786.4	67356.2	63254.2	67375.2
MADN0381	5-Aminoimidazole-4-carboxamide	Heterocyclic compounds	Heterocyclic compounds	C4H6N4O	1a	360-97-4	21145.7	20370.6	32090.3	14093.2	15871.4	20693.8	32521.4	32280	16150.1
MADN1927	Cotinine-N-Oxide	Heterocyclic compounds	Heterocyclic compounds	C10H12N2O2	1b	36508-80-2	7.5295e+07	6.61077e+07	1.04207e+08	6.60346e+07	6.24684e+07	6.4914e+07	5.35874e+07	4.10035e+07	4.13605e+07
MADN2145	Caprolactam	Heterocyclic compounds	Heterocyclic compounds	C6H11NO	1b	105-60-2	13260.9	13260.9	13260.9	13260.9	13260.9	13260.9	83550.9	85748.7	13260.9
MADN2295	TRi-1	Heterocyclic compounds	Heterocyclic compounds	C12H9ClN2O5S	1b	246020-68-8	40179.8	27004	26857	28547.3	10608.1	38535.8	54507.2	39301.3	2121.62
MEDN0243N	Pyridoxine	Heterocyclic compounds	Heterocyclic compounds	C8H11NO3	1b	65-23-6	233248	201877	268654	474656	404092	479307	254634	284419	225946
MEDN0566N	1-[5-(1,2,3,4-tetrahydroxybutyl)-1H-imidazol-2-yl]ethanone	Heterocyclic compounds	Heterocyclic compounds	C9H14N2O5	3	95120-07-3 | 94944-70-4	114309	116939	206800	110416	97364.2	102699	121894	102606	98696.3
MEDN1247	1-pyrroline-4-hydroxy-2-carboxylate	Heterocyclic compounds	Heterocyclic compounds	C5H7NO3	2	9054-77-7	1.05237e+06	712263	1.31802e+06	756594	847460	651013	638123	655759	831187
MEDN1656	Hydroxypiperazic acid	Heterocyclic compounds	Heterocyclic compounds	C5H10N2O3	2	-	131360	130298	139974	15153.4	19077	7138.07	184100	178199	197437
MEDN1710	Palatinose	Heterocyclic compounds	Heterocyclic compounds	C12H22O11	1a	58166-27-1	91564.5	137082	154844	188998	159345	211714	189800	169034	159150
MEDN1997	1-Acetylpyrrolidine-2-carboxylic acid	Heterocyclic compounds	Heterocyclic compounds	C7H11NO3	1a	1074-79-9	36185.5	35590.3	38873.1	17463.1	42281.9	25936.2	57621.4	56338.8	45748.1
MEDN2008	3-pyrimidin-2-yl-propionic acid	Heterocyclic compounds	Heterocyclic compounds	C7H8N2O2	1a	439108-20-0	25083.7	17026.7	38035.3	3226.4	3226.4	3226.4	124728	128143	83892.3
MEDN4204	Ohioensin-A	Heterocyclic compounds	Heterocyclic compounds	C23H16O5	3	121353-47-7	2364.31	5658.17	6660.7	472.863	8179.48	472.863	22222.6	13872.4	14405.4
MEDP0456	Piperidine	Heterocyclic compounds	Heterocyclic compounds	C5H11N	1a	110-89-4	7.72911e+06	6.74621e+06	1.04538e+07	4.93845e+06	5.64853e+06	4.56169e+06	7.98569e+06	6.98809e+06	6.60334e+06
MEDP0545	2-Pyrrolidinone	Heterocyclic compounds	Heterocyclic compounds	C4H7NO	1a	616-45-5	1.13896e+07	1.10366e+07	1.60166e+07	8.39867e+06	8.49167e+06	7.83715e+06	1.28466e+07	1.03345e+07	1.01403e+07
MEDP0686	2-Acetylfuran	Heterocyclic compounds	Heterocyclic compounds	C6H6O2	1a	1192-62-7	1.0769e+06	1.9383e+06	968839	134326	445549	199202	708056	946711	505555
MEDP0792	Pyrrolidine	Heterocyclic compounds	Heterocyclic compounds	C4H9N	1a	123-75-1	1.11078e+07	1.34417e+07	1.73532e+07	8.23088e+06	8.90695e+06	8.92844e+06	1.54416e+07	1.282e+07	1.20872e+07
MEDP1027	3-Hydroxy-2-methyl-4H-pyran-4-one	Heterocyclic compounds	Heterocyclic compounds	C6H6O3	1b	118-71-8	8.21192e+06	7.65059e+06	1.19301e+07	6.5829e+07	6.02642e+07	6.14583e+07	1.22298e+07	8.50358e+06	8.30235e+06
MEDP1029	Hispidol	Heterocyclic compounds	Heterocyclic compounds	C15H10O4	2	5786-54-9	1.78559e+06	1.55405e+06	2.63505e+06	1.59572e+06	2.5179e+06	1.65898e+06	2.08454e+06	1.7286e+06	2.01781e+06
MEDP1060	Hydroxyquinoline	Heterocyclic compounds	Heterocyclic compounds	C9H7NO	1a	148-24-3	1.06164e+06	891964	1.39093e+06	1.25446e+06	1.27909e+06	1.19044e+06	1.49873e+06	1.32682e+06	1.21486e+06
MEDP1211	N-acetylpyrrolidine	Heterocyclic compounds	Heterocyclic compounds	C6H11NO	3	4030-18-6	477953	456410	575097	530783	570306	554114	674121	597236	506729
MEDP1304	Piperidone	Heterocyclic compounds	Heterocyclic compounds	C9H15NO2	3	77-03-2	298057	284332	146304	214684	150041	258362	139627	142505	226546
MEDP1315P	Quinoline	Heterocyclic compounds	Heterocyclic compounds	C9H7N	2	91-22-5	128117	93120.9	115158	137896	126378	109603	551155	479374	458670
MEDP1718	2-O-Methylcytosine	Heterocyclic compounds	Heterocyclic compounds	C5H7N3O	1a	3289-47-2	113909	116774	119105	80367.2	92360.3	74660.7	90045.6	106613	108208
MEDP1723	3-Amino-2-piperidinone	Heterocyclic compounds	Heterocyclic compounds	C5H10N2O	1a	1892-22-4	202999	140038	230156	92372.9	57524	95505.9	119950	78171.7	85389.3
MEDP1814	2,5-Dimethyl-2,3-dihydrofuran-3-one	Heterocyclic compounds	Heterocyclic compounds	C6H8O2	1a	14400-67-0	64688.4	62449.8	95414.5	89432.3	96122.7	67433.8	103601	110808	98241.3
MEDP1832	Ethyl-maltol	Heterocyclic compounds	Heterocyclic compounds	C7H8O3	1a	4940-11-8	20244.4	28825.7	37337	1.64327e+06	1.93103e+06	1.53762e+06	45423.6	26136	57613.4
MEDP1847	5-Hydroxymethyl-2-furaldehyde	Heterocyclic compounds	Heterocyclic compounds	C6H6O3	2	67-47-0	220101	232121	241068	2.31389e+06	1.87969e+06	1.6986e+06	308859	299587	225500
MEDP1900	Caffeine	Heterocyclic compounds	Heterocyclic compounds	C8H10N4O2	1a	58-08-2	143044	99874.8	339829	247242	108041	1.03916e+06	231617	104639	137965
MEDP1981	2,8-Quinolinediol	Heterocyclic compounds	Heterocyclic compounds	C9H7NO2	3	15450-76-7	816678	773996	963809	1.12065e+06	1.04004e+06	1.0655e+06	750490	553752	542858
MEDP1982	2-Methyl-1-Pyrroline	Heterocyclic compounds	Heterocyclic compounds	C5H9N	2	872-32-2	4.71095e+07	5.87668e+07	8.44582e+07	3.30616e+07	3.35579e+07	3.03446e+07	5.82218e+07	5.80954e+07	5.5454e+07
MEDP2110	2-Ethyl-4-hydroxy-5-methyl-3(2H)-furanone	Heterocyclic compounds	Heterocyclic compounds	C7H10O3	1a	27538-10-9	178163	176687	297235	300462	243545	202033	117618	117515	102917
MEDP2164	2,2-Dihydroxymethyl-1-azabicyclo[2.2.2]octan-3-one	Heterocyclic compounds	Heterocyclic compounds	C9H15NO3	1b	5608-24-2	142744	224842	224486	325615	328069	319826	190045	176375	109504
MEDP2263P	4-Hydroxydebrisoquine	Heterocyclic compounds	Heterocyclic compounds	C10H13N3O	1a	59333-79-8	3.69038e+06	3.04746e+06	3.64766e+06	3.41435e+06	2.76716e+06	3.34686e+06	2.80427e+06	2.65342e+06	3.31523e+06
MEDP2342	4-Aminomethylpyrimidine	Heterocyclic compounds	Heterocyclic compounds	C5H7N3	1a	45588-79-2	84827.6	131474	156136	163165	76620.1	109040	68248.1	113195	129918
MEDP2349	Ammeline	Heterocyclic compounds	Heterocyclic compounds	C3H5N5O	1a	645-92-1	188876	254991	192844	219920	234915	920002	252533	267899	233885
MEDP2361	3-(imidazol-4-yl)propionic acid	Heterocyclic compounds	Heterocyclic compounds	C6H8N2O2	1a	1074-59-5	351155	347196	261579	358917	479418	405865	261088	343144	213527
MEDP2364	4-Amino-5-hydroxymethyl-2-methylpyrimidine	Heterocyclic compounds	Heterocyclic compounds	C6H9N3O	1a	73-67-6	539723	382940	461477	282407	283137	366710	618893	514541	424370
MEDP2375	Ectoine	Heterocyclic compounds	Heterocyclic compounds	C6H10N2O2	1b	96702-03-3	387904	483903	521709	389161	404822	433710	1.18925e+06	1.18939e+06	905587
MEDP2629P	Cinobufagin	Heterocyclic compounds	Heterocyclic compounds	C26H34O6	1b	470-37-1 | 36121-84-3	1.81913e+07	2.97303e+07	1.65678e+07	3.67295e+07	2.98236e+07	2.9398e+07	2.75295e+07	2.57697e+07	2.28998e+07
MEDP3077	Scopoletin	Heterocyclic compounds	Heterocyclic compounds	C10H8O4	2	92-61-5	287241	205663	179233	244956	183895	156138	162720	181189	261210
MEDP3723	Isoniazid	Heterocyclic compounds	Heterocyclic compounds	C6H7N3O	2	54-85-3	113410	217751	125185	143157	150283	99459	147297	167434	128055
MEDP3725	3-Hydroxy-2-methylpyridine	Heterocyclic compounds	Heterocyclic compounds	C6H7NO	2	1121-25-1 | 55780-69-3	462103	478639	405007	511177	465015	444292	459698	547636	466721
MEDP3910	4-Nitroquinoline N-oxide	Heterocyclic compounds	Heterocyclic compounds	C9H6N2O3	2	56-57-5	27226.5	21499.5	20998.8	24294.7	27435.5	20518.5	22572.3	22239.1	19620.8
MEDP4129	(-)-Hygroline	Heterocyclic compounds	Heterocyclic compounds	C8H17NO	3	496-47-9	252389	241246	289293	272052	323455	292186	393744	356790	338965
MEDP4160	8-Azaadenosine	Heterocyclic compounds	Heterocyclic compounds	C9H12N6O4	3	10299-44-2	2.81354e+06	2.64502e+06	3.64628e+06	7.81501e+06	7.22506e+06	7.51298e+06	1.25306e+07	1.06763e+07	1.02743e+07
MEDP4210	Rutamarin	Heterocyclic compounds	Heterocyclic compounds	C21H24O5	2	14882-94-1	154303	171006	120305	138024	112974	148804	128762	147019	155442
MEDP4217	Tuberostemonine	Heterocyclic compounds	Heterocyclic compounds	C22H33NO4	2	-	869002	1.48762e+06	1.33496e+06	1.56752e+06	2.02902e+06	5.68945e+06	2.2254e+06	4.09875e+06	2.79808e+06
MEDP4236	Lucidine B	Heterocyclic compounds	Heterocyclic compounds	C30H49N3O	3	71384-23-1 | 1361-15-5	956703	1.73092e+06	1.84843e+06	935824	773990	678281	4.56621e+06	2.27279e+06	3.15244e+06
MEDP4248	Mycinamicin VII	Heterocyclic compounds	Heterocyclic compounds	C29H47NO7	3	-	5.16036e+07	5.78219e+07	7.65297e+07	8.31679e+07	6.24217e+07	5.616e+07	6.43651e+07	4.3863e+07	5.8162e+07
MEDP4249	1-(tert-Butyl)-3-(2-((4-(diethylamino)butyl)amino)-6-(3,5-dimethoxyphenyl)pyrido[2,3-d]pyrimidin-7-yl)urea	Heterocyclic compounds	Heterocyclic compounds	C28H41N7O3	2	-	4.05665e+06	3.21492e+06	4.94342e+06	2.54692e+06	1.66886e+06	1.73023e+06	2.4391e+06	1.58095e+06	2.60141e+06
MW0009360P	Pentoxifylline	Heterocyclic compounds	Heterocyclic compounds	C13H18N4O3	3	-	3.23409e+06	2.65073e+06	4.87183e+06	1.08749e+06	1.47825e+06	1.01702e+06	761649	542287	533320
MW0049039P	Costunolide	Heterocyclic compounds	Heterocyclic compounds	C15H20O2	3	553-21-9	34669	35717.2	39093.6	8336.01	43740.2	20554.3	74719.7	54764.3	85962.1
MW0054269N	Lamiide	Heterocyclic compounds	Heterocyclic compounds	C17H26O12	3	27856-54-8	27486.9	17783.6	30961.7	50611.5	60809.3	67949.3	43646.1	29973.5	16236
MW0102971N	Normonal	Heterocyclic compounds	Heterocyclic compounds	C16H20ClN3O3S	3	73803-48-2	2.25184e+06	2.06979e+06	2.54677e+06	1.56649e+06	1.51164e+06	1.48196e+06	585587	578428	543762
MW0106561N	Droxidopa	Heterocyclic compounds	Heterocyclic compounds	C9H11NO5	3	23651-95-8	1.81049e+06	1.35683e+06	1.92765e+06	3.16169e+06	3.62577e+06	2.24977e+06	1.26691e+06	1.11436e+06	996879
MW0106600P	2-[[(2S,3S)-2-[acetyl(methyl)amino]-3-methylpentanoyl]amino]-N-[(2S,3R)-3-hydroxy-1-[[4-methyl-1-(2-methyloxiran-2-yl)-1-oxopentan-2-yl]amino]-1-oxobutan-2-yl]-3-methylpentanamide	Heterocyclic compounds	Heterocyclic compounds	C28H50N4O7	3	-	1.60847e+06	3.27959e+06	3.11708e+06	2.18279e+06	1.61299e+06	1.24817e+06	9.08014e+06	5.1043e+06	7.18254e+06
MW0106714N	(2S)-2-[[(2S)-2-formamido-4-methylsulfanylbutanoyl]amino]propanoic acid	Heterocyclic compounds	Heterocyclic compounds	C9H16N2O4S	3	15183-28-5	185197	183840	165138	172004	164615	157838	313992	300754	299756
MW0107973HN	Firefly luciferin	Heterocyclic compounds	Heterocyclic compounds	C11H8N2O3S2	2	2591-17-5	3.4459e+06	3.51064e+06	3.44194e+06	3.26588e+06	3.48265e+06	3.36253e+06	3.40306e+06	3.15224e+06	3.33066e+06
MW0110645P	Betahistine	Heterocyclic compounds	Heterocyclic compounds	C8H12N2	3	5638-76-6	86982.3	86982.3	86982.3	695420	817184	828710	1.12415e+06	845047	799504
MW0111208N	Nevirapine	Heterocyclic compounds	Heterocyclic compounds	C15H14N4O	3	129618-40-2	23871.9	15875.7	43073	18514.8	21223.9	24614.4	46767.9	45005.8	28003.4
MW0115358P	Amiprilose	Heterocyclic compounds	Heterocyclic compounds	C14H28ClNO6	3	56824-20-5 | 60414-06-4	114041	82864.2	71826.5	229576	175819	229378	90421.4	79710.3	60800.7
MW0115736P	(-)-Salsoline	Heterocyclic compounds	Heterocyclic compounds	C11H15NO2	3	89-31-6	7632.31	7632.31	7632.31	120365	155393	160391	62207.6	48474.6	75972.3
MW0117211P	1-Methyl-4-nitroimidazole	Heterocyclic compounds	Heterocyclic compounds	C4H5N3O2	3	-	114349	88354.7	143322	840725	966483	890843	156219	118465	84719.7
MW0117639N	2-(4-Pyridyl)-4-methylthiazole-5-carboxylic acid	Heterocyclic compounds	Heterocyclic compounds	C10H8N2O2S	1b	144060-98-0	1.46869e+06	1.1822e+06	2.11603e+06	2.48219e+06	2.23486e+06	1.81564e+06	1.40633e+06	1.1621e+06	1.07092e+06
MW0118800N	2-Oxobrimonidine	Heterocyclic compounds	Heterocyclic compounds	C11H10BrN5O	3	-	115711	119514	133193	95803.2	107336	110929	124255	125538	111407
MW0119546P	(1S,2R,5S)-5-(4-aminoimidazo[4,5-c]pyridin-1-yl)-3-(hydroxymethyl)cyclopent-3-ene-1,2-diol	Heterocyclic compounds	Heterocyclic compounds	C12H14N4O3	3	-	3.00203e+07	2.75387e+07	4.20085e+07	4.26474e+07	4.86823e+07	4.53555e+07	1.50066e+07	1.23663e+07	1.1844e+07
MW0120538P	4-Hydroxyalprazolam	Heterocyclic compounds	Heterocyclic compounds	C17H13ClN4O	3	-	4.17822e+06	3.60644e+06	6.61374e+06	2.22752e+06	3.46477e+06	1.98331e+06	1.0345e+06	882943	982625
MW0122532P	7-Nitroindazole	Heterocyclic compounds	Heterocyclic compounds	C7H5N3O2	1b	-	6.52012e+07	6.46991e+07	6.43482e+07	6.60141e+07	6.57728e+07	6.334e+07	6.10571e+07	5.96429e+07	6.03642e+07
MW0122996P	Azasetron	Heterocyclic compounds	Heterocyclic compounds	C17H20ClN3O3	3	123040-69-7 | 123039-99-6	98660	11250.3	11250.3	183219	246407	207115	11250.3	11250.3	11250.3
MW0123124HN	9-Amino-1,2,3,4-tetrahydroacridine bis 1,7-heptylene dihydrochloride	Heterocyclic compounds	Heterocyclic compounds	C33H42Cl2N4	3	224445-12-9	614729	957094	750545	1.76613e+06	1.59366e+06	1.95529e+06	3.4559e+06	2.26398e+06	63685.8
MW0123331HN	Cimetidine	Heterocyclic compounds	Heterocyclic compounds	C10H16N6S	3	51481-61-9	369569	287329	507454	1.03478e+06	1.15427e+06	958100	275450	229094	212072
MW0123424N	Coriandrone D	Heterocyclic compounds	Heterocyclic compounds	C18H24O7	3	-	18137.4	10790	30283.7	18988.6	21882.4	26074.6	25466	33723	27271
MW0123488P	Dactolisib	Heterocyclic compounds	Heterocyclic compounds	C30H23N5O	3	-	239259	147825	646659	188100	224222	105757	244245	196027	284449
MW0123527P	Dehydropipernonaline	Heterocyclic compounds	Heterocyclic compounds	C21H25NO3	3	107584-38-3	454650	779012	3.02062e+06	132550	115092	121655	340731	167623	328674
MW0123754P	Doramapimod	Heterocyclic compounds	Heterocyclic compounds	C31H37N5O3	3	-	4.5544e+06	7.70597e+06	9.71272e+06	2.22044e+06	3.38787e+06	2.37633e+06	1.32439e+07	7.09804e+06	1.16694e+07
MW0124230N	Gefitinib	Heterocyclic compounds	Heterocyclic compounds	C22H24ClFN4O3	3	184475-35-2	804.768	804.768	22081.7	23644.7	25373.2	18859.9	32796.2	35161.7	16997.9
MW0124627P	Khelloside	Heterocyclic compounds	Heterocyclic compounds	C19H20O10	3	17226-75-4	286011	268253	598569	181994	378919	4155.87	538184	182891	432480
MW0125195P	Mizolastine	Heterocyclic compounds	Heterocyclic compounds	C24H25FN6O	3	108612-45-9	303755	286338	666463	294467	442761	297546	461599	411017	395916
MW0125883N	Norcotinine	Heterocyclic compounds	Heterocyclic compounds	C9H10N2O	3	17114-40-8	161087	158406	153643	156203	134240	159395	208327	177354	199144
MW0125979N	Omeprazole	Heterocyclic compounds	Heterocyclic compounds	C17H19N3O3S	3	73590-58-6	78255.7	82837.6	141087	108731	141553	88772.9	78922.6	59051.2	66406.9
MW0126060P	Penciclovir	Heterocyclic compounds	Heterocyclic compounds	C10H15N5O3	3	39809-25-1	722532	738345	1.1667e+06	296462	348679	309264	510652	469340	483169
MW0126169P	Pipernonaline	Heterocyclic compounds	Heterocyclic compounds	C21H27NO3	3	88660-10-0	1.044e+06	996939	3.42967e+06	132962	106928	101195	389131	126190	236847
MW0126215HN	Pranlukast	Heterocyclic compounds	Heterocyclic compounds	C27H23N5O4	3	103177-37-3	13774	7060.16	9290.95	1293.2	10873.2	1293.2	121089	54677.4	95383.2
MW0126223P	Praziquantel	Heterocyclic compounds	Heterocyclic compounds	C19H24N2O2	2	55268-74-1	122317	61665.5	161532	163799	104881	76770.3	125605	106589	165259
MW0126309N	Pyrazosulfuron-ethyl	Heterocyclic compounds	Heterocyclic compounds	C14H18N6O7S	3	93697-74-6	113730	104133	141093	101388	107727	88208.1	123691	100077	105616
MW0126450N	Riboflavin reduced	Heterocyclic compounds	Heterocyclic compounds	C15H16N4O6	3	101652-10-2	651428	568465	734286	747827	799823	697113	459819	410211	391510
MW0126471HN	8-Demethyl-8-(dimethylamino)riboflavin	Heterocyclic compounds	Heterocyclic compounds	C18H23N5O6	3	51093-55-1	50346.3	20346.4	50670.6	35264.2	42058.8	46195.1	123937	112041	141464
MW0126514P	Saracatinib	Heterocyclic compounds	Heterocyclic compounds	C27H32ClN5O5	3	379231-04-6	96859.9	94944.9	138330	7741.05	8505.37	5030.25	187686	239658	203626
MW0126855P	Triamiphos	Heterocyclic compounds	Heterocyclic compounds	C12H19N6OP	3	1031-47-6	149419	110734	232562	75180.4	93691.9	64764.4	238747	212076	187417
MW0126864P	Trichostachine	Heterocyclic compounds	Heterocyclic compounds	C16H17NO3	2	25924-78-1	3.63197e+07	3.33284e+07	5.59554e+07	385546	340011	396828	9.43008e+06	5.98916e+06	8.00744e+06
MW0127595N	(-)-Epicatechin gallate	Heterocyclic compounds	Heterocyclic compounds	C22H18O10	2	1257-08-5	4958.95	5404.69	20673.9	7686.46	5817.06	60689.5	991.79	991.79	991.79
MW0128362P	(R)-Byakangelicin 2'-glucoside	Heterocyclic compounds	Heterocyclic compounds	C23H28O12	3	-	477321	381575	742718	229991	266157	229995	192594	172196	140428
MW0133326HN	2-[4-[3-[3,4-Dihydroxy-4-(hydroxymethyl)oxolan-2-yl]oxy-4,5-dihydroxy-6-(hydroxymethyl)oxan-2-yl]oxyphenyl]-7-hydroxy-2,3-dihydrochromen-4-one	Heterocyclic compounds	Heterocyclic compounds	C26H30O13	3	74639-14-8	21700.8	26731.2	38903.4	59642	73697.7	48985.7	425698	303176	386554
MW0136763P	Malonyldaidzin	Heterocyclic compounds	Heterocyclic compounds	C24H22O12	2	124590-31-4	160867	122993	225464	3.21702e+06	4.36859e+06	5.99141e+06	8.69683e+06	1.20595e+07	8.54871e+06
MW0136764P	5-Hydroxy-3-(4-hydroxyphenyl)-4-oxo-4H-chromen-8-yl 6-O-(carboxyacetyl)-beta-L-galactopyranoside	Heterocyclic compounds	Heterocyclic compounds	C24H22O13	2	-	206154	148847	374177	3.91638e+06	5.0165e+06	8.93349e+06	1.0042e+07	1.54904e+07	1.11072e+07
MW0137593HN	Carminomycin	Heterocyclic compounds	Heterocyclic compounds	C26H27NO10	3	39472-31-6 | 50935-04-1	8704.68	65716.4	8704.68	124017	100927	130032	8704.68	8704.68	8704.68
MW0137884P	Dehydrocarpaine I	Heterocyclic compounds	Heterocyclic compounds	C28H48N2O4	3	72362-02-8	86207.4	62525.8	231914	108273	165398	129834	283086	358940	324427
MW0137952P	Diethylstilbestrol	Heterocyclic compounds	Heterocyclic compounds	C18H20O2	1b	56-53-1	620088	489390	1.08289e+06	560398	700688	591801	5.12497e+06	2.64962e+06	5.00901e+06
MW0137978HN	1,2-Dihydro-O-methylsterigmatocystin	Heterocyclic compounds	Heterocyclic compounds	C19H16O6	3	24945-81-1	973073	1.13952e+06	1.3187e+06	2.19541e+06	2.46035e+06	1.59065e+06	1.22331e+06	871908	604076
MW0138377HN	Hesperidin	Heterocyclic compounds	Heterocyclic compounds	C28H34O15	3	520-26-3	945981	648494	1.52929e+06	1.38295e+06	1.12059e+06	684156	667252	537430	199207
MW0139229N	Ozagrel	Heterocyclic compounds	Heterocyclic compounds	C13H12N2O2	2	82571-53-7	21063.4	32664.8	52108.3	10957.7	33307.2	24995.1	52581.2	19829.4	47211.5
MW0139262P	Pectolinarin	Heterocyclic compounds	Heterocyclic compounds	C29H34O15	3	28978-02-1	129891	122537	250017	96223.6	152604	65256.3	43499.7	79773.8	41707.7
MW0139586N	Rifamycin	Heterocyclic compounds	Heterocyclic compounds	C37H47NO12	3	6998-60-3 | 15105-92-7	192844	181718	331396	35356.9	28171.8	38543.8	323681	190904	438977
MW0139607N	Rottlerin	Heterocyclic compounds	Heterocyclic compounds	C30H28O8	3	30169	1.09891e+06	1.40072e+06	1.76098e+06	900358	861036	1.04849e+06	1.2255e+06	1.17502e+06	800156
MW0139619P	(2S)-2-(2-hydroxypropan-2-yl)-9-[(2S,3R,4S,5S,6R)-3,4,5-trihydroxy-6-(hydroxymethyl)oxan-2-yl]oxy-2,3-dihydrofuro[3,2-g]chromen-7-one	Heterocyclic compounds	Heterocyclic compounds	C20H24O10	2	20320-81-4	90021.8	137210	119619	721632	988481	1.48605e+06	4.85684e+06	4.40939e+06	4.31431e+06
MW0140192N	(11S,13S)-3-Amino-5,12,13,14-tetrahydroxy-14-(hydroxymethyl)-8,10-dioxa-2-aza-4-azoniatetracyclo[7.3.1.17,11.01,6]tetradec-3-en-9-olate	Heterocyclic compounds	Heterocyclic compounds	C11H17N3O8	3	-	126281	103792	151935	148184	135706	118854	218246	172514	173537
MW0141431HN	15-Demethoxy-epsilon-rhodomycin	Heterocyclic compounds	Heterocyclic compounds	C29H33NO11	3	-	96600.5	121646	181649	1027.04	1027.04	1027.04	1027.04	6755.27	8759.65
MW0141432HN	15-Demethylaclacinomycin T	Heterocyclic compounds	Heterocyclic compounds	C29H33NO10	3	-	14246.5	17429.1	28334.8	22655	12589.7	11174	496144	387009	339912
MW0142980HN	3-Hydroxyethylbacteriochlorophyllide a	Heterocyclic compounds	Heterocyclic compounds	C35H38MgN4O6	3	-	13421.8	13421.8	13421.8	13421.8	13421.8	13421.8	396440	408344	421019
MW0143587N	5-Chloro-3-(4-methylsulfonylphenyl)-2-pyridin-3-ylpyridine	Heterocyclic compounds	Heterocyclic compounds	C17H13ClN2O2S	3	202409-31-2	1.0762e+07	1.24012e+07	1.56543e+07	1.86467e+07	1.82088e+07	1.89996e+07	1.82377e+07	1.36809e+07	1.34539e+07
MW0143720N	6-(2-Chloroallylthio)purine	Heterocyclic compounds	Heterocyclic compounds	C8H7ClN4S	3	6969-17-1	210071	184301	320450	182264	205795	178209	151447	132912	126029
MW0143903HN	7(1)-Hydroxychlorophyllide a	Heterocyclic compounds	Heterocyclic compounds	C35H34MgN4O6	3	-	55558.5	68630.8	59744.1	5110.38	5110.38	5110.38	5110.38	5110.38	5110.38
MW0145216HN	Aquayamycin	Heterocyclic compounds	Heterocyclic compounds	C25H26O10	3	26055-63-0	2.90871e+07	2.99013e+07	3.49146e+07	3.51113e+07	3.75607e+07	3.15553e+07	2.1415e+07	1.88146e+07	1.23144e+07
MW0146502N	Azo fuchsine	Heterocyclic compounds	Heterocyclic compounds	C16H11N3Na2O7S2	3	3567-66-6	8.94244e+06	9.48472e+06	7.99589e+06	1.11732e+07	1.08185e+07	1.34483e+07	9.62882e+06	8.85218e+06	8.94396e+06
MW0151280N	Hymexazol O-glucoside	Heterocyclic compounds	Heterocyclic compounds	C10H15NO7	3	-	2.44469e+06	2.03641e+06	2.5141e+06	3.99974e+06	3.6183e+06	3.11595e+06	3.66895e+06	3.27227e+06	3.37487e+06
MW0154334HN	N-Cyclopropylammelide	Heterocyclic compounds	Heterocyclic compounds	C6H8N4O2	3	92510-61-7	2.47174e+06	1.74567e+06	3.04714e+06	1.84289e+06	2.11756e+06	101959	2.87983e+06	2.27604e+06	2.04733e+06
MW0154809HN	Oxoassoanine	Heterocyclic compounds	Heterocyclic compounds	C17H15NO3	3	65367-74-0	7.23543e+06	6.61857e+06	1.01411e+07	1.20573e+07	1.25662e+07	1.03187e+07	3.97063e+06	3.01381e+06	1.40063e+06
MW0155517HN	2H-Pyran-2-one, 6-(3-(2-aminoethyl)-10-cyclohexyl-3,6-dihydroxy-4-(phosphonooxy)-1,7,9-decatrienyl)-5-ethyl-5,6-dihydro-	Heterocyclic compounds	Heterocyclic compounds	C25H40NO8P	3	122856-26-2	1.2329e+06	1.01708e+06	1.28772e+06	744899	842393	716185	801998	499457	661712
MW0156558HN	schisandrin C	Heterocyclic compounds	Heterocyclic compounds	C22H24O6	3	-	941537	985527	937126	1.1378e+06	1.0083e+06	1.07808e+06	1.02442e+06	1.15167e+06	1.0553e+06
MW0157302P	Sumatrol	Heterocyclic compounds	Heterocyclic compounds	C23H22O7	3	82-10-0	285036	229337	561512	131913	168479	86436	138197	117971	122487
MW0159464N	Zizyphine F	Heterocyclic compounds	Heterocyclic compounds	C32H47N5O6	3	55839-64-0	596529	535668	1.13206e+06	59188.1	95540.3	65206.4	833867	398521	802453
MEDP2804*255	Piperine	Heterocyclic compounds	Heterocyclic compounds	C17H19NO3	2	94-62-2	2.27825e+08	1.63088e+08	2.55836e+08	4.5193e+07	4.67671e+07	4.34714e+07	1.57422e+08	1.25616e+08	1.52323e+08
MEDN0262	5,6-Dihydroxyindole-2-Carboxylic Acid	Heterocyclic compounds	Indole and Its derivatives	C9H7NO4	1b	4790-08-3	53022.7	3794.59	3794.59	42516.2	67682.4	31331.6	43132.4	43008.3	50557
MEDN0656	Indoleacetaldehyde	Heterocyclic compounds	Indole and Its derivatives	C10H9NO	2	2591-98-2	501836	357161	521028	596808	549961	491466	679493	655569	593498
MEDN1150	Indole-3-carboxylic acid	Heterocyclic compounds	Indole and Its derivatives	C9H7NO2	1a	771-50-6	9803.47	6838.67	16854	6639.68	2966.27	12771.7	8669.27	7515.24	5939.75
MEDP0453	Indole	Heterocyclic compounds	Indole and Its derivatives	C8H7N	1a	120-72-9	813405	872006	1.09978e+06	615746	709532	639829	1.0766e+06	783206	744691
MEDP1127	1-acetylindole	Heterocyclic compounds	Indole and Its derivatives	C10H9NO	2	576-15-8	484843	409184	485418	425857	545498	539454	598899	633056	533509
MEDP4141	3-Indoleacetonitrile	Heterocyclic compounds	Indole and Its derivatives	C10H8N2	1b	771-51-7	13541.3	27653.3	34233.4	29997.4	26927.5	13366.5	48287.1	35616.5	38204.7
MW0119612HN	3-Hydroxy-3-methyloxindole	Heterocyclic compounds	Indole and Its derivatives	C9H9NO2	1b	3040-34-4	1.10661e+06	886101	1.47953e+06	1.37042e+06	1.32905e+06	963814	1.08942e+06	981458	947166
MADN0394	Methotrexate	Heterocyclic compounds	Pteridines and derivatives	C20H22N8O5	1b	59-05-2	43525.3	28525.2	52890.2	73561.8	51040.3	71320.1	49971.1	31801.7	15103
MEDN0412	Biopterin	Heterocyclic compounds	Pteridines and derivatives	C9H11N5O3	1a	22150-76-1	32810	26757.1	46118.1	41326.6	36085.6	71343.6	115947	70729.5	68645.2
MEDN1004	L-Sepiapterin	Heterocyclic compounds	Pteridines and derivatives	C9H11N5O3	1a	17094-01-8	5.05691e+06	4.88777e+06	7.63887e+06	8.09635e+06	8.52066e+06	7.64631e+06	2.84192e+06	2.35423e+06	2.17119e+06
MEDN1484	Ethionamide	Heterocyclic compounds	Pteridines and derivatives	C8H10N2S	2	536-33-4	5.67101e+06	6.04171e+06	7.01269e+06	7.43166e+06	8.37201e+06	6.62722e+06	6.85783e+06	6.60456e+06	6.26785e+06
MEDP0115	1,4-Dihydro-1-Methyl-4-Oxo-3-Pyridinecarboxamide	Heterocyclic compounds	Pteridines and derivatives	C7H8N2O2	1a	769-49-3	1.66671e+07	1.70702e+07	1.55952e+07	1.46408e+07	1.52758e+07	1.54581e+07	1.46148e+07	1.57633e+07	1.71003e+07
MEDP0540	7,8-dihydro-L-Biopterin	Heterocyclic compounds	Pteridines and derivatives	C9H13N5O3	1a	6779-87-9	15640.5	8365.24	14148.3	18413.8	15936.3	10878.5	29320.7	1673.05	19245.9
MEDP0821	6-Methylnicotinamide	Heterocyclic compounds	Pteridines and derivatives	C7H8N2O	1a	6960-22-1	806374	844324	1.27584e+06	2.65883e+06	2.45065e+06	2.38524e+06	4.05592e+06	3.39547e+06	2.81704e+06
MEDP0883	2,4-Dihydroxypteridine	Heterocyclic compounds	Pteridines and derivatives	C6H4N4O2	1b	487-21-8	72031.1	80483.4	88729.3	43109.8	31307.4	46159.6	77194.6	55880.7	72924.7
MEDP1231HN	Folinic acid	Heterocyclic compounds	Pteridines and derivatives	C20H23N7O7	1b	-	1.18763e+07	7.97716e+06	1.65302e+07	3.23257e+07	2.43932e+07	3.52145e+07	8.74097e+06	7.02566e+06	5.55158e+06
MEDP1652	10-Formyl-7,8-dihydrofolic acid	Heterocyclic compounds	Pteridines and derivatives	C20H21N7O7	2	28459-40-7	179533	169282	336662	226514	246089	256956	2.84219e+06	2.25977e+06	1.80209e+06
MEDP1953*149	Eritadenine	Heterocyclic compounds	Pteridines and derivatives	C9H11N5O4	3	23918-98-1	44527.5	21857.5	55153.7	97724.9	81693.8	73753.4	29600.4	27125.3	28273.8
MEDP2078	Triamterene	Heterocyclic compounds	Pteridines and derivatives	C12H11N7	1a	396-01-0	51479.3	55273.3	118914	82040	69042	48138.3	78163.6	63642.3	86924.5
MEDP3728	Tetrahydropteridine	Heterocyclic compounds	Pteridines and derivatives	C6H8N4	2	10593-78-9	2.14791e+06	2.27038e+06	3.39695e+06	6.04802e+06	5.98307e+06	6.61279e+06	1.03621e+07	9.41535e+06	8.39531e+06
MEDP0362*149	Neopterin	Heterocyclic compounds	Pteridines and derivatives	C9H11N5O4	3	2009-64-5	44527.5	21857.5	55153.7	97724.9	81693.8	73753.4	29600.4	27125.3	28273.8
MEDP1999*231	2,4-Dihydroxypyridine	Heterocyclic compounds	Pteridines and derivatives	C5H5NO2	1b	626-03-9	172509	140423	217416	65101.4	60601.3	78355.2	121391	79803.7	88880.5
MADN2188	3-((6-(3-aminophenyl)-7H-pyrrolo[2,3-d]pyrimidin-4-yl)oxy)phenol	Heterocyclic compounds	Pyridine and pyridine derivatives	C18H14N4O2	1b	601514-19-6	11620.5	34816.1	20686.6	18383.7	1925.6	17586.5	15934.3	30478.5	22629.9
MADN2389	5-Hydroxypyridine-2(1H)-one	Heterocyclic compounds	Pyridine and pyridine derivatives	C5H5NO2	1b	59273-17-5	18521.5	14499.7	25481.2	9590.98	8295.5	10587.3	14734.3	17234.1	12715.1
MEDN0575HN	3-Hydroxypicolinic acid	Heterocyclic compounds	Pyridine and pyridine derivatives	C6H5NO3	1b	874-24-8	6.35642e+06	7.12748e+06	6.36693e+06	7.09956e+06	6.57909e+06	7.03678e+06	6.51218e+06	7.30808e+06	6.85911e+06
MEDP2389*231	5-Hydroxypyridin-2(1H)-one	Heterocyclic compounds	Pyridine and pyridine derivatives	C5H5NO2	1b	5154-01-8	172509	140423	217416	65101.4	60601.3	78355.2	121391	79803.7	88880.5
Hormones and hormone related compounds
MADN2044	Adrenosterone	Hormones and hormone related compounds	Hormones and hormone related compounds	C19H24O3	1b	382-45-6	20527.8	18917.6	29104.9	27276.3	73240.4	50024.8	22778.9	37901.5	96357.5
MADN3350	Algestone	Hormones and hormone related compounds	Hormones and hormone related compounds	C21H30O4	1b	595-77-7	1209.45	1209.45	1209.45	1209.45	1209.45	1209.45	1209.45	10188	19202
MADN3369	Pregnenolone carbonitrile	Hormones and hormone related compounds	Hormones and hormone related compounds	C22H31NO2	1b	1434-54-4	1889.61	1889.61	1889.61	19298.6	1889.61	1889.61	23121.4	1889.61	19793.3
MEDN0180	Norepinephrine	Hormones and hormone related compounds	Hormones and hormone related compounds	C8H11NO3	1b	51-41-2	187254	135152	168637	94198.8	102074	70184.3	207830	177105	201606
MEDN0796N	PGF3α	Hormones and hormone related compounds	Hormones and hormone related compounds	C20H32O5	1b	745-64-2	64180.7	42837.8	78641.3	57981.5	57296.9	48259.5	102230	77395.6	83698.6
MEDN1577N	Sulfoglycolithocholic acid	Hormones and hormone related compounds	Hormones and hormone related compounds	C26H43NO7S	1b	15324-64-8	110593	138775	203783	87226.7	68687.4	54357.1	285880	162148	179111
MEDN2295	Estradiol cypionate	Hormones and hormone related compounds	Hormones and hormone related compounds	C26H36O3	2	313-06-4	31184.8	32578.7	71838.9	41992.3	28480.1	22306.1	20920.6	40552.1	41855
MEDP0184	3,3',5-Triiodo-L-Thyronine	Hormones and hormone related compounds	Hormones and hormone related compounds	C15H12I3NO4	1b	6893-02-3	18510.8	19420.6	34352.9	30537.7	21933.4	10316.7	197376	130122	190312
MEDP0187P	Metanephrine	Hormones and hormone related compounds	Hormones and hormone related compounds	C10H15NO3	1a	5001-33-2	93239.3	5382.26	65669	26911.3	70412.9	53580.8	60149.2	108828	54011.1
MEDP1272	20,26-dihydroxyecdysone	Hormones and hormone related compounds	Hormones and hormone related compounds	C27H44O8	3	19458-46-9	9.43168e+06	8.69961e+06	1.4877e+07	7.82528e+06	6.61025e+06	5.67241e+06	5.53719e+06	4.00377e+06	4.5777e+06
MEDP1623	16-Hydroxyestrone	Hormones and hormone related compounds	Hormones and hormone related compounds	C18H22O3	1b	18186-49-7	456145	434855	859957	207545	295920	165758	211406	169861	127489
MEDP1630	Pregnandiol	Hormones and hormone related compounds	Hormones and hormone related compounds	C21H36O2	1b	80-92-2	183840	130229	367199	26045.7	26045.7	26045.7	1.07889e+06	993266	1.57076e+06
MEDP1634	Pregnenolone	Hormones and hormone related compounds	Hormones and hormone related compounds	C21H32O2	1b	145-13-1	41175	54434.8	103659	4957.64	4957.64	4957.64	86651	41165.6	77385.3
MEDP2059	Androstenediol	Hormones and hormone related compounds	Hormones and hormone related compounds	C19H30O2	1b	521-17-5	898356	476748	792984	446689	591383	509725	500218	804087	826703
MEDP2256*160	2-Methoxyestrone	Hormones and hormone related compounds	Hormones and hormone related compounds	C19H24O3	1a	362-08-3	447657	483916	1.08082e+06	669575	752096	866906	1.13436e+06	1.19483e+06	1.71679e+06
MEDP2613	20beta-Dihydroprogesterone	Hormones and hormone related compounds	Hormones and hormone related compounds	C21H32O2	1b	145-15-3	1992.8	23697.4	24318.2	23512.4	16007	20330	1992.8	1992.8	1992.8
MEDP2796	7-Ketocholesterol	Hormones and hormone related compounds	Hormones and hormone related compounds	C27H44O2	1a	566-28-9	1.20465e+06	1.27894e+06	1.50034e+06	1.28249e+06	1.42404e+06	1.63296e+06	1.15525e+06	1.5244e+06	1.50499e+06
MEDP3347	Tibolone	Hormones and hormone related compounds	Hormones and hormone related compounds	C21H28O2	2	5630-53-5	2.64699e+06	2.60991e+06	2.94104e+06	3.42285e+06	2.76937e+06	2.70053e+06	2.80826e+06	2.86294e+06	2.42595e+06
MEDP3353	(20R)-17,20-Dihydroxypregn-4-en-3-one	Hormones and hormone related compounds	Hormones and hormone related compounds	C21H32O3	1b	1662-06-2	34818.2	100763	57054.3	79092.2	67762.2	88678.9	87076.9	65249	41659.1
MEDP3355	Tetrahydrocortisone	Hormones and hormone related compounds	Hormones and hormone related compounds	C21H32O5	2	-	39801.4	35072.4	47556.8	57990.7	65756.4	48319	66007.2	51460.6	64908.2
MEDP3439*097	Desmosterol	Hormones and hormone related compounds	Hormones and hormone related compounds	C27H44O	1a	313-04-2	152505	167206	194893	59564.4	81521	26989.5	209715	132181	151671
MEDP3452	Ergosterol	Hormones and hormone related compounds	Hormones and hormone related compounds	C28H44O	1a	57-87-4	94566.6	76395.4	78895.7	4388.01	4388.01	4388.01	4388.01	4388.01	39412.9
MW0017085HN	Cholesterol sulfate	Hormones and hormone related compounds	Hormones and hormone related compounds	C27H46O4S	2	1256-86-6	1.28279e+07	2.65949e+07	1.31753e+07	2.61893e+07	2.72469e+07	2.99747e+07	1.94471e+07	1.75208e+07	4.65905e+06
MW0054285HN	Latanoprost ethyl amide	Hormones and hormone related compounds	Hormones and hormone related compounds	C25H39NO4	3	607351-44-0	111126	190152	177420	98450.2	154214	137225	720862	662085	594673
MW0055369HN	Norethindrone acetate	Hormones and hormone related compounds	Hormones and hormone related compounds	C22H28O3	2	51-98-9	370138	242072	502375	287511	336315	350282	335628	318939	1.06446e+06
MW0141496HN	16-phenoxy tetranor Prostaglandin F2alpha	Hormones and hormone related compounds	Hormones and hormone related compounds	C22H30O6	3	51705-19-2	1.14492e+06	947716	1.8532e+06	2.41413e+06	2.59608e+06	2.27241e+06	317861	244922	202863
MEDP1629*160	4-Methoxyestrone	Hormones and hormone related compounds	Hormones and hormone related compounds	C19H24O3	1a	208038-27-1	447657	483916	1.08082e+06	669575	752096	866906	1.13436e+06	1.19483e+06	1.71679e+06
MEDP3440*097	Cholest-4-en-3-one	Hormones and hormone related compounds	Hormones and hormone related compounds	C27H44O	1a	601-57-0	152505	167206	194893	59564.4	81521	26989.5	209715	132181	151671
MEDP3442*097	Zymosterol	Hormones and hormone related compounds	Hormones and hormone related compounds	C27H44O	1a	128-33-6	152505	167206	194893	59564.4	81521	26989.5	209715	132181	151671
Lignans and Coumarins
MW0137751N	Coumestrol	Lignans and Coumarins	Coumarins	C15H8O5	3	479-13-0	186331	143420	278740	84642.5	91663.6	75928.5	141696	134431	117134
MW0010553HN	alpha-Peltatin	Lignans and Coumarins	Lignans	C21H20O8	3	568-53-6	679.54	679.54	679.54	679.54	679.54	679.54	10966.4	3397.7	6992.92
MW0143293HN	4'-Demethylpodophyllotoxin	Lignans and Coumarins	Lignans	C21H20O8	3	40505-27-9	71726.5	54626.3	47300.2	6310.63	6310.63	61993.5	70257.3	44396	65743.2
MW0168272N	Oxycanthine	Lignans and Coumarins	Lignans	C37H40N2O6	3	548-40-3	40298.8	33407	79724.9	30241.7	50796.1	34806	24327.9	22970.5	26362.4
Nucleotide and Its metabolites
MADN0028	Xanthine	Nucleotide and Its metabolites	Nucleotide and Its metabolites	C5H4N4O2	1a	69-89-6	6.80869e+06	6.64232e+06	8.86284e+06	2.99056e+06	3.09962e+06	2.68527e+06	5.92193e+06	5.47146e+06	4.48494e+06
MADN0029*352	3'-Adenylic acid	Nucleotide and Its metabolites	Nucleotide and Its metabolites	C10H14N5O7P	1b	84-21-9	107095	81258.3	134679	417339	514103	292831	541509	704255	173027
MADN0031	Adenine	Nucleotide and Its metabolites	Nucleotide and Its metabolites	C5H5N5	1b	73-24-5	3.18474e+06	2.91799e+06	3.14502e+06	3.2054e+06	3.29523e+06	3.0856e+06	4.21215e+06	4.21295e+06	3.99398e+06
MADN0034	Hypoxanthine	Nucleotide and Its metabolites	Nucleotide and Its metabolites	C5H4N4O	1a	68-94-0	3.532e+07	3.16431e+07	4.93022e+07	3.03303e+07	3.19921e+07	2.79703e+07	4.3099e+07	3.43267e+07	3.19525e+07
MADN0119	Cyclic Amp	Nucleotide and Its metabolites	Nucleotide and Its metabolites	C10H12N5O6P	1b	60-92-4	105257	80367.8	133948	64876.4	83175.7	45829.6	404458	387203	182328
MADN0121	2-(Dimethylamino)Guanosine	Nucleotide and Its metabolites	Nucleotide and Its metabolites	C12H17N5O5	1b	2140-67-2	28291.6	26265.3	45248.6	11478.3	10013.6	10999.4	20870.2	19120.7	16224
MADN0124	Β-Pseudouridine	Nucleotide and Its metabolites	Nucleotide and Its metabolites	C9H12N2O6	1a	1445-07-4	637142	730770	919889	504169	571685	586918	713325	534172	349443
MADN0125	Inosine	Nucleotide and Its metabolites	Nucleotide and Its metabolites	C10H12N4O5	1a	58-63-9	1.15201e+06	1.05439e+06	1.54637e+06	3.3472e+06	3.28226e+06	3.29811e+06	5.82231e+06	4.71413e+06	4.15768e+06
MADN0126	Orotidine	Nucleotide and Its metabolites	Nucleotide and Its metabolites	C10H12N2O8	1b	314-50-1	150252	192921	226149	230708	198283	253622	145541	178114	85214
MADN0351	Creatine phosphate	Nucleotide and Its metabolites	Nucleotide and Its metabolites	C4H10N3O5P	1b	67-07-2	24204.2	15478.3	15033.6	25219.9	1547.31	1547.31	24024.3	29191.8	30629.5
MADN0403	2'-O-methylcytidine	Nucleotide and Its metabolites	Nucleotide and Its metabolites	C10H15N3O5	1b	2140-72-9	39097.5	33388.4	63749.4	22102	13040.6	15450.4	14378.2	12320.2	16177.1
MADN0408	Thymidine-5'-phosphate (dTMP)	Nucleotide and Its metabolites	Nucleotide and Its metabolites	C10H15N2O8P	1b	365-07-1	763.4	12142	13491.2	19246.5	7024.65	21443.5	24117.4	29083	8212.58
MADN0570	6'-Sialyllactose	Nucleotide and Its metabolites	Nucleotide and Its metabolites	C23H39NO19	1a	157574-76-0	208338	188754	350897	98829	77501.9	72222.6	3.4338e+06	2.74317e+06	3.48207e+06
MADN0624	Cytidine-5-Monophosphate	Nucleotide and Its metabolites	Nucleotide and Its metabolites	C9H14N3O8P	1b	63-37-6	18129.8	17941.2	10893.6	21904	29717.9	28428.1	35274.4	38079.7	21459.3
MADN0627	Guanosine-5'-monophosphate	Nucleotide and Its metabolites	Nucleotide and Its metabolites	C10H14N5O8P	1a	85-32-5	3.79996e+06	3.39043e+06	4.53551e+06	1.70567e+06	1.42573e+06	1.16458e+06	4.95558e+06	3.77837e+06	2.28825e+06
MADN0628	Adenosine 5'-Diphosphate（ADP）	Nucleotide and Its metabolites	Nucleotide and Its metabolites	C10H15N5O10P2	1b	58-64-0	14748.3	12937.8	29981.6	5673.16	7563.61	11117.9	45055.4	31776.1	34723.5
MADN0971	2'-Deoxyinosine	Nucleotide and Its metabolites	Nucleotide and Its metabolites	C10H12N4O4	1b	890-38-0	76239.5	75172.8	137131	64890	66894.1	23971.1	145740	120641	105720
MADN1017	Uridine	Nucleotide and Its metabolites	Nucleotide and Its metabolites	C9H12N2O6	1a	58-96-8	1.25925e+06	1.15552e+06	1.86924e+06	752605	788525	636026	1.15241e+06	935034	834177
MADN1719	2'-O-Methylguanosine	Nucleotide and Its metabolites	Nucleotide and Its metabolites	C11H15N5O5	1a	2140-71-8	87927.1	89249.8	127397	46405.2	43506.6	32863.9	75416.8	82823.3	64127.3
MADN1955*336	3-Deoxyadenosine	Nucleotide and Its metabolites	Nucleotide and Its metabolites	C10H13N5O3	1b	73-03-0	32497.9	39217.4	40111.7	52073.1	79237.8	76274	14183.4	29776.8	18279.4
MADN2053	Xanthosine-5'-monophosphate	Nucleotide and Its metabolites	Nucleotide and Its metabolites	C10H13N4O9P	1b	25899-70-1	58021.5	69616.1	61841.8	33768.6	28471.6	24024.5	77177.7	52442	50044.4
MADN2368	6-aminonicotinamide	Nucleotide and Its metabolites	Nucleotide and Its metabolites	C6H7N3O	1a	329-89-5	530884	375137	824431	1.06573e+06	1.26129e+06	814102	389739	282948	99231.3
MADN2406	6-Methylaminopurine	Nucleotide and Its metabolites	Nucleotide and Its metabolites	C6H7N5	1b	443-72-1	171639	129261	204017	75609.9	92312.4	68197.5	128017	117862	103120
MADN2421	1-Methylguanosine	Nucleotide and Its metabolites	Nucleotide and Its metabolites	C11H15N5O5	1a	2140-65-0	85036.2	81736.9	143018	48774.7	68474.6	54081.7	99748.8	60788	63063.5
MADN3012	8-OH-Ado	Nucleotide and Its metabolites	Nucleotide and Its metabolites	C10H13N5O5	1b	29851-57-8	21979	18488.7	31614.2	19617.9	54458.2	36598.2	6876	19838.2	90964.3
MADN3090	2'-O-methylinosine	Nucleotide and Its metabolites	Nucleotide and Its metabolites	C11H14N4O5	1b	3881-21-8	212438	181059	286049	38050	41778.8	47208.9	62446.3	43027.8	67460.6
MADN3100	6-O-Methyl Guanosine	Nucleotide and Its metabolites	Nucleotide and Its metabolites	C11H15N5O5	1b	7803-88-5	50839.6	52101	54608.8	66613.5	93371.7	62342.2	20717.4	19261.8	10678
MADN3870	Spongouridine	Nucleotide and Its metabolites	Nucleotide and Its metabolites	C9H12N2O6	1a	3083-77-0	83452.2	72429.3	166323	53322.4	53307.5	49910.1	82991.3	70798.9	61229.5
MADN3962	2-Methylguanosine	Nucleotide and Its metabolites	Nucleotide and Its metabolites	C11H15N5O5	1b	2140-77-4	63824.7	42866.5	61218.8	87510.9	57794.7	57874.5	56865.2	33097.5	17533.1
MEDN0146HN	5-Hydroxymethyluracil	Nucleotide and Its metabolites	Nucleotide and Its metabolites	C5H6N2O3	1b	4433-40-3	210616	170253	309098	253346	234329	245540	477083	355552	445765
MEDN0149*071	7-Methylxanthine	Nucleotide and Its metabolites	Nucleotide and Its metabolites	C6H6N4O2	1a	552-62-5	114553	112015	176631	33990.3	33931.6	25856.3	75907	50564.7	49016
MEDN0155	Cytidine	Nucleotide and Its metabolites	Nucleotide and Its metabolites	C9H13N3O5	1b	65-46-3	14408.5	16696.6	20104.8	19333.2	13833.1	13356.3	20498.7	18126.6	13216.4
MEDN0158*051	Deoxyguanosine	Nucleotide and Its metabolites	Nucleotide and Its metabolites	C10H13N5O4	1b	961-07-9	39501.5	35621.3	32828.1	48470.6	43686.7	41067.8	34011.4	29712.3	41384.4
MEDN0160	Guanosine	Nucleotide and Its metabolites	Nucleotide and Its metabolites	C10H13N5O5	1a	118-00-3	2.32451e+06	2.17782e+06	3.21271e+06	1.57718e+06	1.68778e+06	1.58411e+06	8.07056e+06	7.63457e+06	7.22932e+06
MEDN0165	Inosine 5'-monophosphate	Nucleotide and Its metabolites	Nucleotide and Its metabolites	C10H13N4O8P	1a	131-99-7	462042	488857	926780	1.03065e+06	1.01567e+06	1.00306e+06	751763	771294	690778
MEDN0169	Uracil	Nucleotide and Its metabolites	Nucleotide and Its metabolites	C4H4N2O2	1a	66-22-8	208880	245675	230271	261543	190110	260049	388748	354358	228247
MEDN0419	Uridine 5-Monophosphate	Nucleotide and Its metabolites	Nucleotide and Its metabolites	C9H13N2O9P	1a	58-97-9	484645	287866	525757	615935	705069	612994	1.28099e+06	1.32003e+06	1.22628e+06
MEDN0428	N6-Succinyl Adenosine	Nucleotide and Its metabolites	Nucleotide and Its metabolites	C14H17N5O8	1a	4542-23-8	82890.8	77190.8	161469	147001	132191	105142	164998	157364	138551
MEDN0468N	Adenylosuccinic acid	Nucleotide and Its metabolites	Nucleotide and Its metabolites	C14H18N5O11P	1b	19046-78-7	436274	446250	509292	444843	493751	423462	430953	510207	450345
MEDN0533	Xanthosine	Nucleotide and Its metabolites	Nucleotide and Its metabolites	C10H12N4O6	1a	146-80-5	16524.7	27441	43801.9	41625.8	40600.5	25428.9	101006	88439.5	73703.1
MEDN0602	Deoxyguanosine 5'-monophosphate(dGMP)	Nucleotide and Its metabolites	Nucleotide and Its metabolites	C10H14N5O7P	3	902-04-5	105295	113461	144144	132410	146713	138031	669598	719004	567965
MEDN1501	2'-O-methyluridine	Nucleotide and Its metabolites	Nucleotide and Its metabolites	C10H14N2O6	1b	2140-76-3	51296.7	67363.9	98636.3	35295.9	33494.3	29569.5	44224.2	26575.9	37278.6
MEDN1506*202	3-Methyluridine	Nucleotide and Its metabolites	Nucleotide and Its metabolites	C10H14N2O6	1b	2140-69-4	78317.7	52546.9	73703.6	26147.4	56446.6	44767	9221.68	14226.7	8727.19
MEDN1513	5-Hydroxy-2'-deoxyuridine	Nucleotide and Its metabolites	Nucleotide and Its metabolites	C9H12N2O6	1b	5168-36-5	95866.4	109300	137026	85629.8	90331.6	75601	126724	107194	82857.9
MEDN1544	Guanosine-5'-diphosphate	Nucleotide and Its metabolites	Nucleotide and Its metabolites	C10H15N5O11P2	1b	146-91-8	98480.2	95508.4	102773	133862	55417.8	101453	123297	77395.4	82058.5
MEDN1553	Inosine diphosphate	Nucleotide and Its metabolites	Nucleotide and Its metabolites	C10H14N4O11P2	1b	81012-88-6	172083	281505	400059	395713	256998	342086	392417	358188	340762
MEDN1612	Cytidine 2',3'-Cyclic Monophosphoric Acid	Nucleotide and Its metabolites	Nucleotide and Its metabolites	C9H12N3O7P	3	633-90-9	51082.4	38754.6	44665.4	23027.8	19819	15706.7	82038.2	88016.2	67961.9
MEDN1675	2-Deoxy-D-ribofuranose 5-phosphate	Nucleotide and Its metabolites	Nucleotide and Its metabolites	C5H11O7P	2	102916-66-5	231133	86273.3	167385	101063	138309	141360	112368	115371	113906
MEDN3232*146	GDP-glucose	Nucleotide and Its metabolites	Nucleotide and Its metabolites	C16H25N5O16P2	3	5750-57-2	52599.4	37383.8	67965.4	146139	138785	144754	36087.5	23190	32950.6
MEDN4172	6-Methylthioinosine	Nucleotide and Its metabolites	Nucleotide and Its metabolites	C11H14N4O4S	3	-	11008.3	7984.98	12990	23985	48066	31749	18344.2	9715.83	5669
MEDP0160	Adenosine	Nucleotide and Its metabolites	Nucleotide and Its metabolites	C10H13N5O4	1a	58-61-7	6.52735e+06	5.28028e+06	8.20856e+06	2.54251e+07	3.06602e+07	2.53114e+07	3.58351e+07	3.11827e+07	2.79082e+07
MEDP0174	Purine	Nucleotide and Its metabolites	Nucleotide and Its metabolites	C5H4N4	1a	120-73-0	3.67632e+06	3.42764e+06	5.05546e+06	2.49415e+06	2.5326e+06	2.44226e+06	4.46497e+06	3.48632e+06	3.38458e+06
MEDP0176P	Thymidine	Nucleotide and Its metabolites	Nucleotide and Its metabolites	C10H14N2O5	1b	50-89-5	2.74791e+06	2.8102e+06	3.54733e+06	5.31618e+06	5.20473e+06	4.79148e+06	1.30375e+06	1.05538e+06	1.13998e+06
MEDP0177	Thymine	Nucleotide and Its metabolites	Nucleotide and Its metabolites	C5H6N2O2	1a	65-71-4	1.3242e+06	1.03402e+06	1.66978e+06	1.53476e+06	1.43354e+06	1.44192e+06	1.88684e+06	1.43322e+06	1.36022e+06
MEDP0382*253	8-Hydroxy-2-Deoxyguanosine	Nucleotide and Its metabolites	Nucleotide and Its metabolites	C10H13N5O5	1b	88847-89-6	1.47083e+07	1.30786e+07	2.1694e+07	9.07194e+06	9.52446e+06	9.12207e+06	4.85334e+07	4.32655e+07	4.0915e+07
MEDP0390	Arainosine	Nucleotide and Its metabolites	Nucleotide and Its metabolites	C10H12N4O5	1a	7013-16-3	516864	447858	598739	1.93082e+06	2.05233e+06	1.8094e+06	2.31785e+06	2.46827e+06	2.29336e+06
MEDP0401	5'-Deoxy-5'-(Methylthio) Adenosine	Nucleotide and Its metabolites	Nucleotide and Its metabolites	C11H15N5O3S	1a	2457-80-9	1.32747e+06	1.22581e+06	1.89812e+06	1.50105e+06	1.64956e+06	1.504e+06	4.21474e+06	4.08898e+06	3.60582e+06
MEDP0403P	Deoxycytidine	Nucleotide and Its metabolites	Nucleotide and Its metabolites	C9H13N3O4	1b	951-77-9	824838	964440	1.29939e+06	1.56484e+06	1.74167e+06	1.47766e+06	720276	601583	461844
MEDP0526	6-Dimethylaminopurine	Nucleotide and Its metabolites	Nucleotide and Its metabolites	C7H9N5	1a	938-55-6	71854.5	136999	111179	134981	118046	109207	118087	90924.8	124319
MEDP0560	Dihydrouracil	Nucleotide and Its metabolites	Nucleotide and Its metabolites	C4H6N2O2	1a	504-07-4	136766	153555	112042	240188	209674	166841	102772	166465	198841
MEDP0881	Phosphocholine	Nucleotide and Its metabolites	Nucleotide and Its metabolites	C5H15NO4P+	1a	107-73-3	2.38295e+06	2.6905e+06	2.91107e+06	2.44972e+06	2.20738e+06	1.9284e+06	2.42265e+06	2.45582e+06	2.2649e+06
MEDP0888	2'-Deoxycytidine-5'-Diphosphate	Nucleotide and Its metabolites	Nucleotide and Its metabolites	C9H15N3O10P2	1b	800-73-7	37381.2	33913.2	2859.62	18491.3	29844.9	42377.8	54666	52047.4	45500.7
MEDP0899*119	3-Methyladenine	Nucleotide and Its metabolites	Nucleotide and Its metabolites	C6H7N5	1a	5142-23-4	119569	174360	122094	125233	226299	168248	127700	125417	161451
MEDP1072P	7-Methylguanosine	Nucleotide and Its metabolites	Nucleotide and Its metabolites	C11H15N5O5	1b	20244-86-4	822670	629060	990695	160168	163315	181675	225902	226349	174783
MEDP1162*124	1-Methylguanine	Nucleotide and Its metabolites	Nucleotide and Its metabolites	C6H7N5O	2	938-85-2	404203	352825	493858	225647	211856	213433	501725	408853	404191
MEDP1202	5'-Deoxy-5'-fluoroadenosine	Nucleotide and Its metabolites	Nucleotide and Its metabolites	C10H12FN5O3	2	731-98-6	67202.7	57338.7	98759.7	264515	217583	254530	328827	272220	255682
MEDP1276	Guanine	Nucleotide and Its metabolites	Nucleotide and Its metabolites	C5H5N5O	1a	73-40-5	1.99406e+06	1.72796e+06	2.91904e+06	1.19222e+06	1.18839e+06	1.07573e+06	1.87771e+06	1.66638e+06	1.61471e+06
MEDP1295	Cytarabine	Nucleotide and Its metabolites	Nucleotide and Its metabolites	C9H13N3O5	2	147-94-4	1.09613e+06	1.27136e+06	2.04991e+06	438329	474738	456903	479099	370411	433614
MEDP1498	8-Azaguanine	Nucleotide and Its metabolites	Nucleotide and Its metabolites	C4H4N6O	1a	134-58-7	5.62477e+06	5.06951e+06	6.24847e+06	2.64444e+06	2.65576e+06	2.75338e+06	4.11975e+06	3.90999e+06	3.6542e+06
MEDP1501*232	Isocytosine	Nucleotide and Its metabolites	Nucleotide and Its metabolites	C4H5N3O	1a	108-53-2	6.46136e+06	5.74686e+06	7.85875e+06	3.29502e+06	3.73556e+06	3.03221e+06	9.58521e+06	9.49565e+06	8.93538e+06
MEDP1654	1-Methyladenosine	Nucleotide and Its metabolites	Nucleotide and Its metabolites	C11H15N5O4	1a	15763-06-1	218780	171966	204793	139563	144394	120657	106672	102338	95732.6
MEDP1736	5-Methylcytidine	Nucleotide and Its metabolites	Nucleotide and Its metabolites	C10H15N3O5	1a	2140-61-6	486164	434231	476162	305095	348166	304266	310665	381894	373504
MEDP1791	nicotinamide riboside	Nucleotide and Its metabolites	Nucleotide and Its metabolites	C11H15N2O5+	1b	1341-23-7	383259	353050	502993	1.68644e+06	1.71784e+06	1.63865e+06	188026	141185	129658
MEDP1949	5-Aminoimidazole ribonucleotide	Nucleotide and Its metabolites	Nucleotide and Its metabolites	C8H14N3O7P	2	25635-88-5	219476	110726	159473	43817.9	77950.1	132053	117171	159535	116129
MEDP1954	N6-(2-Hydroxyethyl)adenosine	Nucleotide and Its metabolites	Nucleotide and Its metabolites	C12H17N5O5	2	4338-48-1	325214	319284	361792	131736	74950.2	59027.6	192555	127473	150366
MEDP1956	2-Aminopurine	Nucleotide and Its metabolites	Nucleotide and Its metabolites	C5H5N5	3	452-06-2	508892	374557	676988	2.25561e+06	2.26716e+06	2.15081e+06	3.10647e+06	2.43284e+06	2.18995e+06
MEDP1957	5,6,7,8-tetrahydrofolic acid	Nucleotide and Its metabolites	Nucleotide and Its metabolites	C19H23N7O6	1b	135-16-0	117960	161626	197363	265445	246506	191551	138806	149913	167109
MEDP1958	2-Hydroxyadenosine	Nucleotide and Its metabolites	Nucleotide and Its metabolites	C10H13N5O5	2	1818-71-9	1.21092e+07	1.02521e+07	1.68197e+07	7.57905e+06	7.67571e+06	7.18295e+06	3.81219e+07	3.49914e+07	2.92603e+07
MEDP1991	N6-Isopentenyladenosine	Nucleotide and Its metabolites	Nucleotide and Its metabolites	C15H21N5O4	1a	7724-76-7	16209.8	30915.7	16022.1	66913.7	68415.8	60465.4	23409.8	28982.1	21305.5
MEDP2305	4-Deoxyuridine	Nucleotide and Its metabolites	Nucleotide and Its metabolites	C9H12N2O5	1b	3690-10-6	97388.3	102271	127696	68173.1	100140	97960.6	94654.5	78991.5	74056.1
MEDP2326	Cyclocreatine	Nucleotide and Its metabolites	Nucleotide and Its metabolites	C5H9N3O2	1b	35404-50-3	2.70978e+06	3.17083e+06	2.62343e+06	2.7132e+06	2.65986e+06	2.58762e+06	2.55689e+06	2.57165e+06	2.52613e+06
MEDP2405	2,2'-Cyclouridine	Nucleotide and Its metabolites	Nucleotide and Its metabolites	C9H10N2O5	1b	3736-77-4	20275.1	17972.8	28789.5	21520.7	26842.5	16570.4	33286.4	23106	26699
MEDP2418P	2'-Deoxyadenosine	Nucleotide and Its metabolites	Nucleotide and Its metabolites	C10H13N5O3	3	958-09-8	1.21037e+07	1.22977e+07	1.54409e+07	2.39493e+07	2.26647e+07	2.36678e+07	1.40307e+07	1.21698e+07	1.09835e+07
MEDP2454	2-amino-6-methylmercaptopurine	Nucleotide and Its metabolites	Nucleotide and Its metabolites	C6H7N5S	1a	1198-47-6	55267.2	43424.8	61855	41587.8	46903.2	35045.3	63748.8	45099.2	46467.5
MEDP2540	5-Acetylamino-6-amino-3-methyluracil	Nucleotide and Its metabolites	Nucleotide and Its metabolites	C7H10N4O3	1a	19893-78-8	339232	333248	374864	348770	345100	323920	324323	214516	247251
MEDP3022	5-Hydroxymethyluridine	Nucleotide and Its metabolites	Nucleotide and Its metabolites	C10H14N2O7	1b	30414-00-7	54149.4	58508.5	95852	75758.1	69595.4	89025.5	65757.3	45935.9	35828.4
MEDP3037	5-Hydroxymethylcytidine	Nucleotide and Its metabolites	Nucleotide and Its metabolites	C10H15N3O6	1b	19235-17-7	533946	365637	485204	897370	811305	826072	356428	348386	350587
MEDP3229	2-Methylthio-N-6-isopentenyladenosine	Nucleotide and Its metabolites	Nucleotide and Its metabolites	C16H23N5O4S	1b	20859-00-1	24540.7	9355.56	16266	17368.5	22978.2	17769.4	14989.4	13327.4	8074.35
MEDP3869	4-Thiouridine	Nucleotide and Its metabolites	Nucleotide and Its metabolites	C9H12N2O5S	1b	13957-31-8	215977	331756	204906	217055	227103	254671	303680	318861	283321
MEDP3877	2-Thiocytidine	Nucleotide and Its metabolites	Nucleotide and Its metabolites	C9H13N3O4S	1b	13239-97-9	1.29934e+06	1.33129e+06	1.72716e+06	2.66829e+06	2.89465e+06	2.75996e+06	532128	469422	526290
MW0103310N	1,N(2)-Propanodeoxyguanosine	Nucleotide and Its metabolites	Nucleotide and Its metabolites	C13H17N5O4	3	120667-07-4	9538.29	12746.7	11171	1020.06	1020.06	1020.06	14563.3	5662.65	10199.9
MW0103342HN	2'-Deoxycytidine-5'-triphosphate	Nucleotide and Its metabolites	Nucleotide and Its metabolites	C9H16N3O13P3	3	2056-98-6	43948.8	41458.2	46620.6	32909.5	39458.3	26992.9	43709.2	35899.2	29213.7
MW0103358P	2-Phenylaminoadenosine	Nucleotide and Its metabolites	Nucleotide and Its metabolites	C16H18N6O4	1b	53296-10-9	52977.5	66365.4	160377	98298.1	86697.6	55339.3	117430	113131	86162.9
MW0103369HN	3'-Deoxyguanosine	Nucleotide and Its metabolites	Nucleotide and Its metabolites	C10H13N5O4	3	3608-58-0	5.86503e+06	7.1962e+06	6.91161e+06	8.86065e+06	1.16727e+07	9.68116e+06	2.71769e+06	2.42306e+06	1.87914e+06
MW0103478N	Adenosine monophosphate	Nucleotide and Its metabolites	Nucleotide and Its metabolites	C10H14N5O7P	1a	61-19-8	114751	114949	151849	75851.6	141885	130429	639848	715044	525899
MW0103510HN	Cyclic guanosine monophosphate	Nucleotide and Its metabolites	Nucleotide and Its metabolites	C10H12N5O7P	1b	7665-99-8 | 40732-48-7	1.31205e+06	1.01974e+06	1.99609e+06	384497	356183	592657	1.98008e+06	2.68702e+06	1.14668e+06
MW0103568N	GDP-4-keto-6-deoxymannose	Nucleotide and Its metabolites	Nucleotide and Its metabolites	C16H23N5O15P2	3	18186-48-6	351523	278718	457704	269817	301877	278651	227693	229595	219829
MW0103631HN	Ribosylpurine	Nucleotide and Its metabolites	Nucleotide and Its metabolites	C10H12N4O4	3	550-33-4	235155	213210	193537	205579	158293	190781	245088	235010	227374
MW0103640N	Diadenosine tetraphosphate	Nucleotide and Its metabolites	Nucleotide and Its metabolites	C20H28N10O19P4	3	5542-28-9	135546	25997.7	216491	105556	193356	45262.7	183646	74370	124090
MW0103653N	Ribavirin	Nucleotide and Its metabolites	Nucleotide and Its metabolites	C8H12N4O5	3	36791-04-5	15907.3	15813.9	34003	2852.79	7327.65	9841.19	315365	285993	309752
MW0103667HN	6-Thioguanosine diphosphate	Nucleotide and Its metabolites	Nucleotide and Its metabolites	C10H15N5O10P2S	3	16541-19-8	5.30186e+06	5.98484e+06	8.66305e+06	1.47687e+06	1.50027e+06	1.27697e+06	2.82479e+06	2.85531e+06	2.96188e+06
MW0103677N	Toyocamycin	Nucleotide and Its metabolites	Nucleotide and Its metabolites	C12H13N5O4	3	606-58-6	877625	694157	868358	2.11928e+06	1.49852e+06	1.20309e+06	404434	470814	372451
MW0103714N	2',3'-DIDEOXYCYTIDINE	Nucleotide and Its metabolites	Nucleotide and Its metabolites	C9H13N3O3	3	7481-89-2	339182	262426	376107	167370	173018	159031	246594	200004	214949
MW0124489N	Isopentenyladenine	Nucleotide and Its metabolites	Nucleotide and Its metabolites	C10H13N5	1b	2365-40-4	320917	312807	511758	418949	442725	382672	688294	474328	477448
MW0151851HN	N(6)-(dimethylallyl)adenosine 5'-diphosphate	Nucleotide and Its metabolites	Nucleotide and Its metabolites	C15H23N5O10P2	3	-	5206.29	5206.29	5206.29	5206.29	57917.8	121491	194526	5206.29	193406
MW0156390HN	Photrexa	Nucleotide and Its metabolites	Nucleotide and Its metabolites	C17H24N4NaO11P	3	6184-17-4	1.03706e+06	671281	1.34192e+06	1.21758e+06	990816	1.2197e+06	1.13879e+06	1.1229e+06	1.24473e+06
MADN0573*352	2'-Adenylic acid	Nucleotide and Its metabolites	Nucleotide and Its metabolites	C10H14N5O7P	1b	130-49-4	107095	81258.3	134679	417339	514103	292831	541509	704255	173027
MEDN0139*071	1-Methylxanthine	Nucleotide and Its metabolites	Nucleotide and Its metabolites	C6H6N4O2	1a	6136-37-4	114553	112015	176631	33990.3	33931.6	25856.3	75907	50564.7	49016
MEDN1602*051	3-Deoxyguanosine	Nucleotide and Its metabolites	Nucleotide and Its metabolites	C10H13N5O4	1b	3608-58-0	39501.5	35621.3	32828.1	48470.6	43686.7	41067.8	34011.4	29712.3	41384.4
MEDN0148*202	5-Methyluridine	Nucleotide and Its metabolites	Nucleotide and Its metabolites	C10H14N2O6	1b	1463-10-1	78317.7	52546.9	73703.6	26147.4	56446.6	44767	9221.68	14226.7	8727.19
MEDN3233*146	Guanosine diphosphate mannose	Nucleotide and Its metabolites	Nucleotide and Its metabolites	C16H25N5O16P2	3	3123-67-9	52599.4	37383.8	67965.4	146139	138785	144754	36087.5	23190	32950.6
MEDP0146*119	1-Methyladenine	Nucleotide and Its metabolites	Nucleotide and Its metabolites	C6H7N5	1a	5142-22-3	119569	174360	122094	125233	226299	168248	127700	125417	161451
MEDP0381*124	7-Methylguanine	Nucleotide and Its metabolites	Nucleotide and Its metabolites	C6H7N5O	2	578-76-7	404203	352825	493858	225647	211856	213433	501725	408853	404191
MEDP0165*232	Cytosine	Nucleotide and Its metabolites	Nucleotide and Its metabolites	C4H5N3O	1a	71-30-7	6.46136e+06	5.74686e+06	7.85875e+06	3.29502e+06	3.73556e+06	3.03221e+06	9.58521e+06	9.49565e+06	8.93538e+06
Organic acid and Its derivatives
MADN0010	Allantoin	Organic acid and Its derivatives	Organic acid and Its derivatives	C4H6N4O3	1b	97-59-6	1.94466e+06	1.59415e+06	2.89144e+06	1.3177e+06	1.26089e+06	1.01119e+06	2.20248e+06	2.28833e+06	2.21955e+06
MADN0037	Pyrroloquinoline Quinone	Organic acid and Its derivatives	Organic acid and Its derivatives	C14H6N2O8	1b	72909-34-3	25332	18660.5	36264.8	1796.24	12654	1796.24	11413.7	21615.3	16294.1
MADN0041	α-Ketoglutaric Acid (α-KG)	Organic acid and Its derivatives	Organic acid and Its derivatives	C5H6O5	1a	328-50-7	919562	1.0515e+06	901283	3.03906e+06	3.20449e+06	2.44319e+06	1.41329e+06	1.15243e+06	410569
MADN0042	Aconitic Acid	Organic acid and Its derivatives	Organic acid and Its derivatives	C6H6O6	1a	585-84-2	2.26777e+06	1.35752e+06	5.02385e+06	3.67555e+06	2.38028e+06	5.50166e+06	1.78438e+06	1.69258e+06	2.89421e+06
MADN0064	Glyceric Acid	Organic acid and Its derivatives	Organic acid and Its derivatives	C3H6O4	1b	6000-40-4	542645	558910	647001	1.01285e+06	1.01431e+06	782176	648577	511126	277245
MADN0081	3-Hydroxypropanoic Acid	Organic acid and Its derivatives	Organic acid and Its derivatives	C3H6O3	1a	503-66-2	88575.7	46482.9	76116.1	249958	176963	200116	113997	61282.7	26965.5
MADN0086	Creatine	Organic acid and Its derivatives	Organic acid and Its derivatives	C4H9N3O2	1b	57-00-1	47008	66701.7	58707.5	345685	393428	269289	106168	68421.3	161157
MADN0089	Glutaric Acid	Organic acid and Its derivatives	Organic acid and Its derivatives	C5H8O4	1b	110-94-1	4.90657e+06	6.4511e+06	3.94173e+06	6.68365e+06	6.39565e+06	4.65083e+06	7.15506e+06	6.54132e+06	8.23001e+06
MADN0093	4-Hydroxy-3-methoxyphenylacetic acid	Organic acid and Its derivatives	Organic acid and Its derivatives	C9H10O4	1b	306-08-1	37753.6	37734.9	85170.8	35851.6	35872.3	30405.7	80750.4	68196	66421.5
MADN0095	Lactic acid	Organic acid and Its derivatives	Organic acid and Its derivatives	C3H6O3	1a	79-33-4	307779	320565	230883	208609	252125	165691	312282	269120	163022
MADN0096	Tartaric acid	Organic acid and Its derivatives	Organic acid and Its derivatives	C4H6O6	1b	87-69-4	1.72462e+06	1.65532e+06	1.79892e+06	735984	686672	643443	1.10397e+06	896755	822038
MADN0097	L-Dihydroorotic Acid	Organic acid and Its derivatives	Organic acid and Its derivatives	C5H6N2O4	1b	5988-19-2	489311	604045	604347	858806	562845	492005	536446	539595	743023
MADN0099	Malonic acid	Organic acid and Its derivatives	Organic acid and Its derivatives	C3H4O4	1a	141-82-2	1.23675e+06	1.584e+06	868877	1.21003e+06	1.32142e+06	1.26837e+06	1.68086e+06	1.79692e+06	699329
MADN0102	L-3-Phenyllactic acid	Organic acid and Its derivatives	Organic acid and Its derivatives	C9H10O3	1b	20312-36-1	888198	824349	1.38179e+06	444783	509370	429803	673518	602133	582396
MADN0105	Rosmarinic Acid	Organic acid and Its derivatives	Organic acid and Its derivatives	C18H16O8	1b	20283-92-5	65695.2	66197.4	165990	3596.88	3596.88	3596.88	88705.4	68604.4	98153.6
MADN0108	Subericacid	Organic acid and Its derivatives	Organic acid and Its derivatives	C8H14O4	1b	505-48-6	50964.1	90247	67607.8	48745.9	56535.2	35867.6	62576.1	59698.7	46797.7
MADN0110	Vanillic Acid	Organic acid and Its derivatives	Organic acid and Its derivatives	C8H8O4	1b	121-34-6	44636.7	49022	42271.2	34997	65101.8	36837.2	45680.3	40288.4	71674.1
MADN0122*303	5-Hydroxyhexanoic Acid	Organic acid and Its derivatives	Organic acid and Its derivatives	C6H12O3	1b	185956-02-9	3.38128e+06	2.96597e+06	5.2831e+06	1.99855e+06	2.04004e+06	1.81401e+06	2.61971e+06	1.89136e+06	1.812e+06
MADN0134	Dl-3,4-Dihydroxymandelic Acid	Organic acid and Its derivatives	Organic acid and Its derivatives	C8H8O5	1b	775-01-9	184845	264029	152651	223847	212097	178894	267324	225076	48172
MADN0146	Itaconic acid	Organic acid and Its derivatives	Organic acid and Its derivatives	C5H6O4	1b	97-65-4	735538	532095	517432	662377	453565	468043	646662	846121	542992
MADN0148	Thiodiglycolic Acid	Organic acid and Its derivatives	Organic acid and Its derivatives	C4H6O4S	1b	123-93-3	351032	293090	329593	163531	173328	168791	307497	251972	156845
MADN0160	3-Hydroxyphenylacetic acid	Organic acid and Its derivatives	Organic acid and Its derivatives	C8H8O3	1b	621-37-4	68569.2	66995.2	80796.5	54655.7	71399	48229.9	83235.1	78481.4	55486.6
MADN0186	4-Hydroxy-2-Oxoglutaric Acid	Organic acid and Its derivatives	Organic acid and Its derivatives	C5H6O6	1b	1187-99-1	354785	491236	455419	372430	662987	597092	2.61264e+06	2.36798e+06	2.33367e+06
MADN0226	(R)-2-Hydroxy-3-phenylpropionic acid	Organic acid and Its derivatives	Organic acid and Its derivatives	C9H10O3	1b	7326-19-4	1.15585e+06	1.13158e+06	1.66488e+06	532852	739042	509178	975869	766613	684851
MADN0238	Uric acid	Organic acid and Its derivatives	Organic acid and Its derivatives	C5H4N4O3	1b	69-93-2	12767.9	24708.1	14356.4	1514.27	1514.27	1514.27	1514.27	1514.27	1514.27
MADN0242*260	2-Hydroxy-2-Methyl Butyric acid	Organic acid and Its derivatives	Organic acid and Its derivatives	C5H10O3	1b	3739-30-8	145033	104987	197249	87060.9	94236.4	65284.7	112540	72485.9	69479.6
MADN0327	3-(Methylthio)propionic acid	Organic acid and Its derivatives	Organic acid and Its derivatives	C4H8O2S	1b	646-01-5	2.57066e+06	2.59858e+06	2.48143e+06	2.37786e+06	2.48749e+06	2.44428e+06	2.63901e+06	2.5461e+06	2.48138e+06
MADN0334	2-hydroxyphenylacetic acid	Organic acid and Its derivatives	Organic acid and Its derivatives	C8H8O3	1b	614-75-5	229694	142367	221843	267018	333628	265637	267875	293502	341068
MADN0338	Hydroxyphenyllactic acid	Organic acid and Its derivatives	Organic acid and Its derivatives	C9H10O4	1b	306-23-0	104330	96327.8	122808	31610.1	35341.9	37080.2	110614	66845.8	94148.7
MADN0339	2-Isopropylmalate	Organic acid and Its derivatives	Organic acid and Its derivatives	C7H12O5	1b	3237-44-3	153396	113593	214333	90165.3	74113.9	67844.2	120739	109016	125009
MADN0347	3-Dehydroshikimate	Organic acid and Its derivatives	Organic acid and Its derivatives	C7H8O5	1b	2922-42-1	72176.4	52191.6	48942.8	49318.2	57156.7	51368	86252.1	61906.9	45315.1
MADN0355	Tiglic acid	Organic acid and Its derivatives	Organic acid and Its derivatives	C5H8O2	1b	80-59-1	6.99308e+06	5.71044e+06	7.34232e+06	6.63492e+06	5.8412e+06	5.89156e+06	7.60141e+06	6.76371e+06	2.99135e+06
MADN0360	Tricarballylic acid	Organic acid and Its derivatives	Organic acid and Its derivatives	C6H8O6	1b	99-14-9	9.15937e+06	7.86348e+06	7.56788e+06	7.53982e+06	7.33869e+06	6.86943e+06	1.06051e+07	1.10974e+07	4.99921e+06
MADN0375	2-Hydroxyadipic acid	Organic acid and Its derivatives	Organic acid and Its derivatives	C6H10O5	1b	18294-85-4	25899.5	28050.8	20201.4	29577.1	22374.8	38263.9	18075.3	37599.6	31933.7
MADN0421	2,6-Dihydroxybenzoic acid	Organic acid and Its derivatives	Organic acid and Its derivatives	C7H6O4	1b	303-07-1	23393.4	4064.03	37627.2	66230.1	44269.3	36094	60253.8	67112.2	61757.3
MADN0427	Malic acid	Organic acid and Its derivatives	Organic acid and Its derivatives	C4H6O5	1a	636-61-3	6.14222e+06	4.51861e+06	8.19466e+06	1.94761e+06	1.62841e+06	2.28549e+06	5.36071e+06	5.72794e+06	6.30483e+06
MADN0505	Sulfoacetic acid	Organic acid and Its derivatives	Organic acid and Its derivatives	C2H4O5S	1b	123-43-3	195733	277160	244409	215560	265822	210083	237276	158349	138925
MADN0574	2-hydroxypentanedioic acid	Organic acid and Its derivatives	Organic acid and Its derivatives	C5H8O5	1b	2889-31-8	421916	511624	530463	200036	294404	155527	1.03158e+06	587403	716808
MADN0581P	F-Amidine (trifluoroacetate salt)	Organic acid and Its derivatives	Organic acid and Its derivatives	C14H19FN4O2	1b	877617-46-4	352056	302208	435130	295663	279589	266899	65182.9	65776	53980.9
MADN0722*323	Isocitric acid	Organic acid and Its derivatives	Organic acid and Its derivatives	C6H8O7	1a	320-77-4	1.59813e+08	1.53329e+08	2.26452e+08	1.51631e+08	1.41295e+08	1.38837e+08	1.32238e+08	1.0568e+08	9.52677e+07
MADN0944	Pisiferic acid	Organic acid and Its derivatives	Organic acid and Its derivatives	C20H28O3	1b	67494-15-9	77510.3	60437.6	69860.7	57294.7	56045.2	41620.4	47447.6	4043.8	24860.6
MADN1107	3-Furancarboxylic acid	Organic acid and Its derivatives	Organic acid and Its derivatives	C5H4O3	1b	488-93-7	262768	235384	326039	120165	180478	163537	330152	273799	245431
MADN1551	2-Octenoic acid	Organic acid and Its derivatives	Organic acid and Its derivatives	C8H14O2	1b	1871-67-6	113790	110862	119538	165334	336403	97444.7	159297	132865	199787
MADN1567	Creatinine	Organic acid and Its derivatives	Organic acid and Its derivatives	C4H7N3O	1a	60-27-5	20475.2	3088.3	24090.1	249538	254846	215306	42147.2	38823.3	15441.5
MADN1588	3,3''-thiodipropionic acid	Organic acid and Its derivatives	Organic acid and Its derivatives	C6H10O4S	1b	111-17-1	147743	107100	135769	167972	195363	147487	39048	35991.1	2965.85
MADN1826	Urocanic Acid	Organic acid and Its derivatives	Organic acid and Its derivatives	C6H6N2O2	1a	104-98-3	1.11061e+06	1.4382e+06	1.36477e+06	1.22259e+06	1.33455e+06	1.37858e+06	201874	1.60278e+06	1.10169e+06
MADN1875	D-threo-Isocitric acid	Organic acid and Its derivatives	Organic acid and Its derivatives	C6H8O7	1b	6061-97-8	5.70529e+07	5.12264e+07	8.4362e+07	5.32046e+07	4.9458e+07	5.03256e+07	4.09742e+07	3.37689e+07	3.17839e+07
MADN2415	(2-Hydroxyethyl)phosphonic acid	Organic acid and Its derivatives	Organic acid and Its derivatives	C2H7O4P	1b	22987-21-9	252492	315002	246251	326216	423999	230224	439093	389155	111412
MADN3628	2-Amino-5-phosphonopentanoic acid	Organic acid and Its derivatives	Organic acid and Its derivatives	C5H12NO5P	1b	76326-31-3	208553	166700	202600	356620	160342	282332	269090	231716	262541
MADN4090	3-Methylglutaconic acid	Organic acid and Its derivatives	Organic acid and Its derivatives	C6H8O4	1b	5746-90-7	39733.5	21716.8	43743.7	41279.6	62098.4	133220	4108.98	4108.98	4108.98
MEDL02155HN	Threonic acid	Organic acid and Its derivatives	Organic acid and Its derivatives	C4H8O5	2	734111	973250	1.02441e+06	1.08925e+06	777647	789883	726633	985596	872900	740878
MEDN0181N	2-Aminoethylphosphonate	Organic acid and Its derivatives	Organic acid and Its derivatives	C2H8NO3P	1b	2041-14-7	20601.9	33369.9	19796.6	7491.65	23036.5	10568.3	10924.9	20802.6	16669.5
MEDN0195N	Pyridoxal phosphate	Organic acid and Its derivatives	Organic acid and Its derivatives	C8H10NO6P	1b	54-47-7	113783	132412	114879	145083	134877	149391	124574	136941	133954
MEDN0204N	Pyruvic Acid	Organic acid and Its derivatives	Organic acid and Its derivatives	C3H4O3	1b	127-17-3	164706	142412	381033	26399.6	49538.1	40650.5	305409	258201	231676
MEDN0206*019	Citramalic Acid	Organic acid and Its derivatives	Organic acid and Its derivatives	C5H8O5	1b	597-44-4	154030	132137	208083	185499	156736	144476	200153	195960	161811
MEDN0278HN	2,6-Diaminooimelic Acid	Organic acid and Its derivatives	Organic acid and Its derivatives	C7H14N2O4	1b	583-93-7	48694.8	73570.3	92919.3	70362.9	86653.6	74514.3	113098	73470.6	56678.3
MEDN0282	2-Furoic acid	Organic acid and Its derivatives	Organic acid and Its derivatives	C5H4O3	1a	88-14-2	315817	313227	487882	275988	314674	292906	501096	383847	376188
MEDN0283*004	2-Hydroxybutanoic Acid	Organic acid and Its derivatives	Organic acid and Its derivatives	C4H8O3	1a	20016-85-7	61017.2	33795.7	70590.2	33378	47171.9	44263.4	83883.3	64162.3	73137.1
MEDN0285*068	2-Methylsuccinic Acid	Organic acid and Its derivatives	Organic acid and Its derivatives	C5H8O4	1a	498-21-5	68077.6	57091.9	83440.7	127991	129222	117557	38341.6	33340.1	28715.2
MEDN0287	3,5-Dimethoxy-4-Hydroxycinnamic Acid	Organic acid and Its derivatives	Organic acid and Its derivatives	C11H12O5	1b	530-59-6	13620.5	20875.3	35061.2	18425.3	24318.8	9195.58	43497.9	28111.5	28616.2
MEDN0292HN	3-Hydroxybutyrate	Organic acid and Its derivatives	Organic acid and Its derivatives	C4H7O3-	3	151-03-1	1.32808e+07	1.38862e+07	1.69705e+07	1.59946e+07	1.52364e+07	1.30763e+07	1.1685e+07	1.11452e+07	7.59809e+06
MEDN0298	4-Oxopentanoic Acid	Organic acid and Its derivatives	Organic acid and Its derivatives	C5H8O3	1a	123-76-2	598601	578544	841843	558310	556902	563697	835710	795961	688731
MEDN0299	Adipic Acid	Organic acid and Its derivatives	Organic acid and Its derivatives	C6H10O4	1a	124-04-9	57406.5	48156	101517	95470.9	123249	75719.6	59137.5	62861.5	57515.9
MEDN0300	Azelaic Acid	Organic acid and Its derivatives	Organic acid and Its derivatives	C9H16O4	1a	123-99-9	1.30738e+06	1.22213e+06	1.46973e+06	1.01588e+06	1.26246e+06	1.08922e+06	1.47295e+06	1.35979e+06	1.31242e+06
MEDN0321	Quinic acid	Organic acid and Its derivatives	Organic acid and Its derivatives	C7H12O6	1a	77-95-2	1.43061e+06	1.12332e+06	3.02045e+06	1.13682e+06	937189	1.11655e+06	1.06307e+06	882525	774375
MEDN0323	Kynurenic Acid	Organic acid and Its derivatives	Organic acid and Its derivatives	C10H7NO3	1a	492-27-3	486416	501979	630708	565835	683414	604762	989171	694257	662991
MEDN0332*005	Maleic Acid	Organic acid and Its derivatives	Organic acid and Its derivatives	C4H4O4	1a	110-16-7	541246	526239	430541	510695	338232	480907	315173	210811	272992
MEDN0335	Methylmalonic Acid	Organic acid and Its derivatives	Organic acid and Its derivatives	C4H6O4	1a	516-05-2	1.23833e+07	1.12609e+07	1.69813e+07	2.26569e+07	2.38129e+07	2.34561e+07	9.58228e+06	7.43573e+06	7.44018e+06
MEDN0340	Pyrrole-2-Carboxylic Acid	Organic acid and Its derivatives	Organic acid and Its derivatives	C5H5NO2	1a	634-97-9	8236.23	7650.23	8348.15	5740.52	10092.8	2858.2	15282.9	11297	16478.2
MEDN0342	Sebacate	Organic acid and Its derivatives	Organic acid and Its derivatives	C10H18O4	1a	111-20-6	215889	205527	234652	225160	282935	196369	266573	241188	158224
MEDN0406HN	3-(3-Hydroxyphenyl)Propionate Acid	Organic acid and Its derivatives	Organic acid and Its derivatives	C9H10O3	1b	621-54-5	691708	682842	1.01707e+06	689194	655102	571157	884719	780224	747789
MEDN0417	(Rs)-Mevalonic Acid	Organic acid and Its derivatives	Organic acid and Its derivatives	C6H12O4	1a	150-97-0	288081	252390	349361	865096	769895	839874	91171.7	70701.4	70306
MEDN0429	3-Hydroxyhippuric Acid	Organic acid and Its derivatives	Organic acid and Its derivatives	C9H9NO4	1a	1637-75-8	34137.1	31930.7	20046.1	45463.5	39094	44946	41578.3	31951.8	23216.1
MEDN0470	Oxoadipic acid	Organic acid and Its derivatives	Organic acid and Its derivatives	C6H8O5	1a	3184-35-8	14353.8	16755.5	54671.6	50211.1	47829.2	42758.1	21822.6	21094.8	27832
MEDN0477	2-Oxovaleric Acid	Organic acid and Its derivatives	Organic acid and Its derivatives	C5H8O3	1a	1821-02-9	186769	180461	231786	144478	165352	144563	299286	228740	203168
MEDN0478	Aminomalonic Acid	Organic acid and Its derivatives	Organic acid and Its derivatives	C3H5NO4	1a	1068-84-4	426468	402964	612499	881526	871105	862956	332957	294360	290597
MEDN0499	Argininosuccinic acid	Organic acid and Its derivatives	Organic acid and Its derivatives	C10H18N4O6	1b	2387-71-5	19826.7	15117.6	34717.1	17706.6	10271	9030.34	15145.4	15520.9	20542.1
MEDN0511	Jasmonic acid	Organic acid and Its derivatives	Organic acid and Its derivatives	C12H18O3	1a	3572-66-5	343225	338503	378069	283727	337512	293445	48988.3	48988.3	48988.3
MEDN0622	Porphobilinogen	Organic acid and Its derivatives	Organic acid and Its derivatives	C10H14N2O4	1a	487-90-1	1.89962e+06	2.03212e+06	1.99362e+06	2.2392e+06	2.61502e+06	2.23063e+06	2.39533e+06	2.27929e+06	1.86323e+06
MEDN0651	Succinic anhydride	Organic acid and Its derivatives	Organic acid and Its derivatives	C4H4O3	1a	108-30-5	4.62693e+06	6.09879e+06	7.71075e+06	5.57196e+06	5.07617e+06	5.92219e+06	8.26217e+06	7.87819e+06	5.31167e+06
MEDN0678	Ethylsalicylate	Organic acid and Its derivatives	Organic acid and Its derivatives	C9H10O3	1b	118-61-6	5.53221e+06	6.40362e+06	6.77276e+06	7.37934e+06	8.40201e+06	6.58334e+06	6.8487e+06	6.37193e+06	6.27846e+06
MEDN0704	Oxaloacetic acid	Organic acid and Its derivatives	Organic acid and Its derivatives	C4H4O5	1b	328-42-7	74781.9	48436.2	77370.5	34671.3	61074.2	58471.4	75724.1	73855.4	55685.1
MEDN0720*037	2-Methylhippuric acid	Organic acid and Its derivatives	Organic acid and Its derivatives	C10H11NO3	1a	42013-20-7	333718	279463	494936	111059	112430	97700	113760	76052	80905.1
MEDN1024	Piperidine acid	Organic acid and Its derivatives	Organic acid and Its derivatives	C6H11NO2	1a	3105-95-1	1.03545e+06	1.60588e+06	1.60113e+06	723578	881451	1.05068e+06	1.45594e+06	1.24481e+06	1.04373e+06
MEDN1226	2-amino-4-oxovaleric acid	Organic acid and Its derivatives	Organic acid and Its derivatives	C5H9NO3	3	4439-83-2	437896	469731	479536	243145	196541	168393	304055	245557	361223
MEDN1310	5-Hydroxymethyl-2-furancarboxylic acid	Organic acid and Its derivatives	Organic acid and Its derivatives	C6H6O4	1b	6338-41-6	416594	414647	552907	349585	349836	342377	379332	265958	286284
MEDN1317HN	3,3-Dimethylglutaric acid	Organic acid and Its derivatives	Organic acid and Its derivatives	C7H12O4	1b	4839-46-7	5.56398e+06	5.6807e+06	5.90134e+06	6.84595e+06	6.4039e+06	6.54282e+06	6.87763e+06	7.52374e+06	5.98121e+06
MEDN1322*024	2,3-Dihydroxybenzoic acid	Organic acid and Its derivatives	Organic acid and Its derivatives	C7H6O4	1a	303-38-8	103766	68281.5	160520	143002	175838	97753.4	327640	275470	263969
MEDN1327	2-Methyl-4-pentenoic Acid	Organic acid and Its derivatives	Organic acid and Its derivatives	C6H10O2	1a	1575-74-2	146493	149960	90686.8	196293	157326	161159	105411	156190	330459
MEDN1368N	2,2-Dimethylsuccinic acid	Organic acid and Its derivatives	Organic acid and Its derivatives	C6H10O4	1b	597-43-3	455515	400070	657431	193986	244989	181044	305649	262629	238781
MEDN1394	3-Hydroxybenzoic Acid	Organic acid and Its derivatives	Organic acid and Its derivatives	C7H6O3	1a	99-06-9	804107	812331	949816	739676	705844	745925	827961	830898	761032
MEDN1404*203	4-Methylhippuric Acid	Organic acid and Its derivatives	Organic acid and Its derivatives	C10H11NO3	1b	27115-50-0	24124.3	18213.7	29972	19028.6	21818.5	23347.1	36379.2	33084.1	27355.8
MEDN1493	3-Hydroxybutanoic acid	Organic acid and Its derivatives	Organic acid and Its derivatives	C4H8O3	1a	300-85-6	848738	552199	1.05087e+06	844372	1.02146e+06	919732	587042	553098	624107
MEDN1499*011	2-Hydroxyhexanoic acid	Organic acid and Its derivatives	Organic acid and Its derivatives	C6H12O3	1b	6064-63-7	1.15849e+06	985257	1.90394e+06	650194	678174	595377	880768	726359	722753
MEDN1504	3-Hydroxycinnamic acid	Organic acid and Its derivatives	Organic acid and Its derivatives	C9H8O3	1a	14755-02-3	98498.7	94137.9	116717	120060	98445.7	118788	543593	384838	352627
MEDN1510*179	4-Ethyloctanoic acid	Organic acid and Its derivatives	Organic acid and Its derivatives	C10H20O2	1a	16493-80-4	3.40323e+06	3.15535e+06	3.7183e+06	3.50169e+06	3.88547e+06	2.46515e+06	3.25638e+06	3.78641e+06	3.45691e+06
MEDN1533*012	Dimethylmalonic acid	Organic acid and Its derivatives	Organic acid and Its derivatives	C5H8O4	1a	595-46-0	568313	568219	736476	1.24049e+06	1.27692e+06	1.19484e+06	339551	291945	278709
MEDN1555	Isohomovanillic acid	Organic acid and Its derivatives	Organic acid and Its derivatives	C9H10O4	1a	1131-94-8	74709.1	66741.2	92048.3	58382.1	48595.9	38578.5	113104	101367	99703.2
MEDN1566	Octadecanedioic acid	Organic acid and Its derivatives	Organic acid and Its derivatives	C18H34O4	1b	871-70-5	28646.1	39246.7	28108.9	27830.9	47362.9	25057.1	37355.2	35986	22498.5
MEDN1589	Traumatic acid	Organic acid and Its derivatives	Organic acid and Its derivatives	C12H20O4	1a	6402-36-4	50384	31627.4	47179.1	70548.4	68689	48313.4	80071	43713.3	81764
MEDN1699*009	2-Methylhexanoic acid	Organic acid and Its derivatives	Organic acid and Its derivatives	C7H14O2	1a	4536-23-6	32103.5	17175.8	81761.4	33696.7	35133	17214.5	40120.5	32444.6	31013
MEDN1707	Dihydrocaffeic acid	Organic acid and Its derivatives	Organic acid and Its derivatives	C9H10O4	1a	1078-61-1	78573.4	92924.6	63478	35096.6	81296.9	4881.39	51359.8	45927.5	85872.5
MEDN1714	Isokaurenoic acid	Organic acid and Its derivatives	Organic acid and Its derivatives	C20H30O2	1b	6730-83-2	2.38509e+06	2.1256e+06	2.93136e+06	1.46618e+06	1.12574e+06	931430	1.44009e+06	1.13444e+06	1.50504e+06
MEDN1717	Tropate	Organic acid and Its derivatives	Organic acid and Its derivatives	C9H10O3	1a	529-64-6	829206	698349	1.35359e+06	408189	441728	389739	771587	594606	590157
MEDN1722	Piperonylic acid	Organic acid and Its derivatives	Organic acid and Its derivatives	C8H6O4	1b	94-53-1	266081	294210	292731	381810	407611	334478	376755	366458	317156
MEDN1750	2-Naphthoic acid	Organic acid and Its derivatives	Organic acid and Its derivatives	C11H8O2	1b	93-09-4	101386	60858	63556.2	77582.2	79641.2	78117.3	116225	93638.1	97572
MEDN1880	Hydroferulic acid	Organic acid and Its derivatives	Organic acid and Its derivatives	C10H12O4	1a	1135-23-5	89501.8	80388.2	133064	22844	35183.9	30751.9	67252.6	46883.1	47596.6
MEDN1958	2-methyl citric acid	Organic acid and Its derivatives	Organic acid and Its derivatives	C7H10O7	1b	6061-96-7	36693.8	22684.2	60191.2	18315.2	22598.9	26582	35714.9	32094.6	42025.5
MEDN1981	Mesaconic acid	Organic acid and Its derivatives	Organic acid and Its derivatives	C5H6O4	1a	498-24-8	169026	213759	175769	105648	130347	167841	172222	159895	141150
MEDN2028	4-toluenesulfonic acid	Organic acid and Its derivatives	Organic acid and Its derivatives	C7H7SO3H	1b	104-15-4	126086	112359	160429	143519	179637	139113	496124	194393	188050
MEDN2093	Levulinic acid	Organic acid and Its derivatives	Organic acid and Its derivatives	C5H8O3	1a	591-64-0	4.60777e+06	4.40727e+06	5.81013e+06	4.12165e+06	4.12703e+06	4.23719e+06	6.40966e+06	5.21454e+06	5.12423e+06
MEDN2298	Elenaic acid	Organic acid and Its derivatives	Organic acid and Its derivatives	C11H14O6	3	34422-12-3	5877.43	21767.5	21045.4	14139.5	31453.1	8243.22	11998.7	7635.64	8601.4
MEDN3520	Tramiprosate	Organic acid and Its derivatives	Organic acid and Its derivatives	C3H9NO3S	1b	3687-18-1	9886.52	5792.46	7951.3	6202.21	14918.2	5676.48	22634	22573.9	33051.9
MEDN3564	Acetylenedicarboxylic acid	Organic acid and Its derivatives	Organic acid and Its derivatives	C4H2O4	1b	142-45-0	32294	25978.9	3260.36	31559.9	25734.1	16301.8	3260.36	35272.5	22090.9
MEDN3623	1-deoxy-D-xylulose 5-phosphate	Organic acid and Its derivatives	Organic acid and Its derivatives	C5H11O7P	3	190079-18-6	56758.5	67288.1	30335	43520.7	81704.4	88079.3	60774	54722.5	52430
MEDN3897	8-Amino-7-oxononanoic acid	Organic acid and Its derivatives	Organic acid and Its derivatives	C9H17NO3	2	4707-58-8	101345	88188.7	42716.1	62793.8	64837.4	76109.7	35736.9	47051.8	77429.3
MEDN4099	3-Pyridineacetic acid	Organic acid and Its derivatives	Organic acid and Its derivatives	C7H7NO2	1b	501-81-5	35997.1	28695.3	36858.7	33409.2	49953.8	32565.3	28752.4	26697.6	56521.2
MEDN4136	Hydroxypropanedioic acid	Organic acid and Its derivatives	Organic acid and Its derivatives	C3H4O5	3	80-69-3	2.61666e+06	1.7641e+06	2.6098e+06	2.16169e+06	2.04161e+06	1.62099e+06	2.15168e+06	1.84054e+06	2.03402e+06
MEDN4203	3-O-Feruloylquinic acid	Organic acid and Its derivatives	Organic acid and Its derivatives	C17H20O9	3	62929-69-5	83690.5	65075.5	60841.1	77402.4	52252.7	62231.7	63008	53022.5	47765.9
MEDP0437	Ergothioneine	Organic acid and Its derivatives	Organic acid and Its derivatives	C9H15N3O2S	3	497-30-3	219211	149138	182884	232794	246681	198414	460338	387509	406269
MEDP0446	3-Hydroxykynurenine	Organic acid and Its derivatives	Organic acid and Its derivatives	C10H12N2O4	1b	2147-61-7	336373	311686	354887	246225	293300	287690	129061	83900.5	85866.4
MEDP0627	Isonicotinic acid	Organic acid and Its derivatives	Organic acid and Its derivatives	C6H5NO2	1a	55-22-1	6.21045e+06	5.82387e+06	6.49017e+06	6.23044e+06	6.07749e+06	6.80509e+06	7.89296e+06	7.26525e+06	7.15181e+06
MEDP0882N	Thiamine-Monophosphate	Organic acid and Its derivatives	Organic acid and Its derivatives	C12H18N4O4PS+	1b	495-23-8	83863.5	77992.4	102430	53015.9	67983.9	56798.5	280478	301360	224913
MEDP1020*132	4-Hydroxyhippurate	Organic acid and Its derivatives	Organic acid and Its derivatives	C9H9NO4	1a	2482-25-9	15561.2	1214.64	1214.64	20365	27568.7	25435.1	6073.22	17971.9	1214.64
MEDP1054P	Glycyrrhizinate	Organic acid and Its derivatives	Organic acid and Its derivatives	C42H62O16	1a	1405-86-3	1296.2	1296.2	1296.2	9838.5	6840.39	11955.7	166092	147010	132134
MEDP1132	3-Carboxypropyltrimethylammonium	Organic acid and Its derivatives	Organic acid and Its derivatives	C7H15NO2	2	6249-56-5	795682	692016	911811	572255	672382	771974	2.86226e+06	3.16276e+06	2.36805e+06
MEDP1168	1-Aminocyclopropane-1-carboxylic acid	Organic acid and Its derivatives	Organic acid and Its derivatives	C4H7NO2	1a	22059-21-8	2.07449e+06	2.08838e+06	2.5581e+06	1.13758e+06	1.08629e+06	1.03929e+06	2.15768e+06	1.94061e+06	1.9353e+06
MEDP1241P	5-Hydroxy-2-oxo-4-ureido-2,5-dihydro-1H-imidazole-5-carboxylic acid ester	Organic acid and Its derivatives	Organic acid and Its derivatives	C5H6N4O5	2	-	1.79167e+08	1.79552e+08	2.16484e+08	2.47782e+08	2.37211e+08	2.56309e+08	2.25216e+08	1.90904e+08	1.95897e+08
MEDP1247	1-Deoxyvaleric acid	Organic acid and Its derivatives	Organic acid and Its derivatives	C15H22O2	2	-	1.72724e+06	1.71688e+06	1.29559e+06	1.38341e+06	1.34849e+06	1.24356e+06	1.16379e+06	980870	1.10559e+06
MEDP1286	3,7-Dimethyl-2E,6-octadienyl-acetate	Organic acid and Its derivatives	Organic acid and Its derivatives	C12H20O2	1b	105-87-3	1972.11	1972.11	1972.11	1972.11	1972.11	46345.3	30166.3	1972.11	26907.7
MEDP1496	L-2-Aminobutyric acid	Organic acid and Its derivatives	Organic acid and Its derivatives	C4H9NO2	1a	1492-24-6	368111	251267	395476	287498	273191	316195	383706	308792	363098
MEDP1609P	4-(Aminomethyl)benzoic acid	Organic acid and Its derivatives	Organic acid and Its derivatives	C8H9NO2	3	-	1.82977e+06	1.9423e+06	2.6989e+06	1.40898e+06	1.64777e+06	1.47801e+06	1.71303e+06	1.52234e+06	1.48917e+06
MEDP1824	Caftaric acid	Organic acid and Its derivatives	Organic acid and Its derivatives	C13H12O9	1b	67879-58-7	140928	112100	59878.5	89778.4	93796.7	82597.5	93787.5	65203.7	94918.3
MEDP1853	CAP-palmitate	Organic acid and Its derivatives	Organic acid and Its derivatives	C27H42Cl2N2O6	2	530-43-8	1.69563e+07	5.23325e+07	3.32836e+07	4.47936e+07	3.75519e+07	2.84158e+07	2.85408e+07	1.53161e+07	1.75887e+07
MEDP1855	DL-Aminopimelic acid	Organic acid and Its derivatives	Organic acid and Its derivatives	C7H13NO4	2	627-76-9	194294	148170	228949	186000	232749	226770	125057	132734	127406
MEDP1857	Eicosanoyl-EA	Organic acid and Its derivatives	Organic acid and Its derivatives	C22H45NO2	2	94421-69-9	2.91086e+07	2.31304e+07	4.01688e+07	1.95765e+07	2.45928e+07	2.28973e+07	2.64445e+07	3.4137e+07	2.50802e+07
MEDP2005	1-Aminocyclohexanecarboxylic acid	Organic acid and Its derivatives	Organic acid and Its derivatives	C7H13NO2	1a	2756-85-6	241419	237803	316819	208456	170315	143825	13673.1	13673.1	108840
MEDP2008	2-Hydroxy-4-(methylthio)butyric acid	Organic acid and Its derivatives	Organic acid and Its derivatives	C5H10O3S	1b	583-91-5	15557.7	15557.7	15557.7	103319	118839	77788.4	107713	97636	126012
MEDP2121	1-Aminopentadecane	Organic acid and Its derivatives	Organic acid and Its derivatives	C15H33N	1b	2570-26-5	630768	660618	621834	666473	525093	614160	556588	554389	678901
MEDP2176*083	8-Methylnonenoate	Organic acid and Its derivatives	Organic acid and Its derivatives	C10H18O2	1b	59320-77-3	51945.5	105411	64142.9	139741	53668.9	38000.6	4908.76	4908.76	4908.76
MEDP2196	Isosteviol	Organic acid and Its derivatives	Organic acid and Its derivatives	C20H30O3	1a	27975-19-5	127545	71633.9	99707.6	102237	93829.6	99382	78100.3	113880	110589
MEDP2223	Cork-oximate	Organic acid and Its derivatives	Organic acid and Its derivatives	C8H16N2O4	1b	38937-66-5	23080.1	18545.9	29696.6	22925.2	35552.5	10898.1	49649.4	48124.5	38949.7
MEDP2347	3-Guanidinopropionic acid	Organic acid and Its derivatives	Organic acid and Its derivatives	C4H9N3O2	1a	353-09-3	712219	772251	738851	694125	726511	843804	532452	529857	448652
MEDP2534	Raphanusamic acid	Organic acid and Its derivatives	Organic acid and Its derivatives	C4H5NO2S2	1b	98169-56-3	216918	181820	264868	188329	159588	252260	187384	186974	183884
MEDP2631	11-Aminoundecanoic acid	Organic acid and Its derivatives	Organic acid and Its derivatives	C11H23NO2	1b	2432-99-7	132119	156198	294666	41592.9	27591.1	45844	46652.2	39288.4	21371.6
MEDP3129	Nalidixic acid	Organic acid and Its derivatives	Organic acid and Its derivatives	C12H12N2O3	2	389-08-2	2214.96	2214.96	2214.96	2214.96	2214.96	2214.96	137260	96536.6	90483.4
MEDP3643	Pyrazinamide	Organic acid and Its derivatives	Organic acid and Its derivatives	C5H5N3O	2	98-96-4	45523.5	47553.9	66192.2	81273.9	67375.7	111205	90050.4	63288.2	75044.4
MEDP4140	(2E)-3-(1H-indol-2-yl)prop-2-enoic acid	Organic acid and Its derivatives	Organic acid and Its derivatives	C11H9NO2	2	143618-94-4 | 606493-58-7	5.34111e+06	3.6569e+06	7.80663e+06	6.50158e+06	6.78068e+06	5.50408e+06	8.80283e+06	7.40246e+06	6.92129e+06
MEDP4162	2-Aminohexadecanoic acid	Organic acid and Its derivatives	Organic acid and Its derivatives	C16H33NO2	2	7769-79-1	1.29e+06	1.07584e+06	1.17508e+06	1.19255e+06	1.29616e+06	1.25877e+06	1.54193e+06	1.42976e+06	1.40039e+06
MEDP4244	Bardoxolone methyl	Organic acid and Its derivatives	Organic acid and Its derivatives	C32H43NO4	2	218600-53-4	32373.7	32373.7	32373.7	181712	161869	179644	826839	603044	775160
MW0005838N	6-Phosphogluconic acid	Organic acid and Its derivatives	Organic acid and Its derivatives	C6H13O10P	1b	921-62-0	5.18559e+07	4.6364e+07	4.3655e+07	4.88947e+07	5.2742e+07	4.59672e+07	3.63684e+07	3.67964e+07	4.45713e+07
MW0013060HN	2-(Hydroxymethyl)-4-oxobutanoic acid	Organic acid and Its derivatives	Organic acid and Its derivatives	C5H8O4	3	-	4.97385e+07	4.72486e+07	7.42998e+07	4.54308e+07	4.71838e+07	4.4526e+07	3.85014e+07	3.35522e+07	2.71978e+07
MW0014652P	5,8,12-Trihydroxy-9-octadecenoic acid	Organic acid and Its derivatives	Organic acid and Its derivatives	C18H34O5	3	-	29635.6	45149	87893.4	37308.6	36959.3	56580	62034	56832.6	64502.4
MW0014794N	5-Hydroxyindoleacetic acid	Organic acid and Its derivatives	Organic acid and Its derivatives	C10H9NO3	1b	54-16-0	30180	24201.3	57234.5	86086.8	86835.6	69580.1	74673.1	60335.2	57614.7
MW0014958P	6-[2,4-dihydroxy-1-(1-oxo-1H-isochromen-3-yl)butoxy]-3,4,5-trihydroxyoxane-2-carboxylic acid	Organic acid and Its derivatives	Organic acid and Its derivatives	C19H22O11	3	-	349918	315310	543837	290086	320982	380661	13365.2	212266	13365.2
MW0015516HN	Abietic acid	Organic acid and Its derivatives	Organic acid and Its derivatives	C20H30O2	1a	514-10-3 | 8050-09-7 | 10248-55-2 | 15522-12-0	163695	88157.8	329645	334487	444480	15240.2	15240.2	15240.2	15240.2
MW0052391HN	Dihydroxyfumaric acid	Organic acid and Its derivatives	Organic acid and Its derivatives	C4H4O6	3	133-38-0	1.68892e+06	1.45111e+06	1.88364e+06	1.30748e+06	1.49153e+06	1.08601e+06	1.21436e+06	1.11783e+06	938277
MW0053463HN	Ganolucidic acid A	Organic acid and Its derivatives	Organic acid and Its derivatives	C30H44O6	3	98665-21-5	14570	23708.5	50666.6	30743.4	40604.6	25516.1	69206.3	35265.4	27543.8
MW0104016HN	(S)-alpha-Amino-4-carboxy-3-furanpropanoic acid	Organic acid and Its derivatives	Organic acid and Its derivatives	C8H9NO5	3	54836-90-7	80036.3	48699.8	103176	61717.7	58362.4	54049.4	1.92811e+06	1.86319e+06	1.56536e+06
MW0104244N	1D-myo-inositol 1,2-cyclic phosphate	Organic acid and Its derivatives	Organic acid and Its derivatives	C6H11O8P	3	43119-57-9	5.12457e+06	5.16756e+06	6.71295e+06	9.57441e+06	9.38037e+06	9.35172e+06	8.55093e+06	7.0626e+06	6.44032e+06
MW0106582HN	Egtazic acid	Organic acid and Its derivatives	Organic acid and Its derivatives	C14H24N2O10	3	-	2.33182e+06	1.53797e+06	1.25924e+06	2.2748e+06	2.07134e+06	2.57372e+06	1.3197e+06	1.46389e+06	1.57628e+06
MW0108297HN	Methylphosphonic acid	Organic acid and Its derivatives	Organic acid and Its derivatives	CH5O3P	3	-	442336	388151	528473	464655	501128	437063	610385	466747	437609
MW0114065P	Chlorogenic Acid	Organic acid and Its derivatives	Organic acid and Its derivatives	C16H18O9	1b	202650-88-2	29105.2	21539.5	51446.5	31713.6	19528.9	29899.5	19876.9	21987.3	17621.3
MW0114150N	2'-Cytidylic acid	Organic acid and Its derivatives	Organic acid and Its derivatives	C9H14N3O8P	3	85-94-9	39610.9	36271.1	48961.8	30715.9	29788.8	43302.8	31844.5	44316	42414.7
MW0115007N	N-Glycolyl-Neuraminic acid	Organic acid and Its derivatives	Organic acid and Its derivatives	C11H19NO10	3	-	158515	238458	191226	297237	316841	448988	93348.2	121914	161243
MW0116165N	[1-(6,7-Dimethoxy-1,3-benzodioxol-5-yl)-3-oxopropyl] hydrogen sulate	Organic acid and Its derivatives	Organic acid and Its derivatives	C12H14O9S	3	-	59749.9	68257.8	46802.6	40205.2	40876.6	32651.7	63142.2	72911.6	58563.7
MW0117285P	Tert-butyl 4-((3-(pyridin-4-yl)-1,2,4-oxadiazol-5-yl)methoxy)piperidine-1-carboxylate	Organic acid and Its derivatives	Organic acid and Its derivatives	C18H24N4O4	3	857652-30-3	211420	166257	367787	444987	488444	424285	27042.2	41884.3	55212.1
MW0118871N	2-Pyridineacetic acid	Organic acid and Its derivatives	Organic acid and Its derivatives	C7H7NO2	3	-	227964	198756	352984	827367	766697	598250	94885	83093	89934.4
MW0119360P	3-{3-oxo-2H,3H-[1,2,4]triazolo[4,3-a]pyridin-2-yl}propanoic acid	Organic acid and Its derivatives	Organic acid and Its derivatives	C9H9N3O3	3	-	6.1718e+06	5.88423e+06	8.55623e+06	4.65037e+06	4.64e+06	4.45135e+06	1.03039e+07	8.52749e+06	8.24331e+06
MW0128884N	[7-hydroxy-6-(7-hydroxy-4-oxo-4H-chromen-3-yl)-5-methoxy-2,2-dimethyl-3,4-dihydro-2H-1-benzopyran-3-yl]oxidanesulfonic acid	Organic acid and Its derivatives	Organic acid and Its derivatives	C21H20O10S	3	-	1629.4	1629.4	1629.4	1629.4	1629.4	8147	1629.4	1629.4	1629.4
MW0128925N	{[(6Z)-7-hydroxy-6-(phenylmethylidene)heptyl]oxy}sulfonic acid	Organic acid and Its derivatives	Organic acid and Its derivatives	C14H20O5S	3	-	27168.1	20641.1	43548.2	36365.8	34481.4	15621.6	58347.7	47636	43978.8
MW0129330N	{5-[(1E)-3-[(6-{[3,4-dihydroxy-2,5-bis(hydroxymethyl)oxolan-2-yl]oxy}-3,4,5-trihydroxyoxan-2-yl)methoxy]-3-oxoprop-1-en-1-yl]-2-hydroxyphenyl}oxidanesulfonic acid	Organic acid and Its derivatives	Organic acid and Its derivatives	C21H28O17S	3	-	280987	237532	629107	44514.2	51594.1	33932.8	275000	187108	157506
MW0139633HN	Salvianolic acid A	Organic acid and Its derivatives	Organic acid and Its derivatives	C26H22O10	3	96574-01-5	162533	7188.47	7188.47	216577	122895	59398.2	41058.2	66488.7	61966.3
MW0140320HN	(2S,3R)-3-hydroxybutane-1,2,3-tricarboxylic acid	Organic acid and Its derivatives	Organic acid and Its derivatives	C7H10O7	3	71183-66-9	107755	94605.7	97364.4	125980	172794	93316.1	93826.7	67748.6	31140
MW0140642HN	2-(Hydroxymethyl)pentanedioic acid	Organic acid and Its derivatives	Organic acid and Its derivatives	C6H10O5	3	-	60833.4	60833.4	60833.4	5.60993e+06	5.55386e+06	3.53099e+06	733505	1.85292e+06	1.45073e+06
MW0142313P	2-Deoxy-2,3-dehydro-n-acetyl-neuraminic acid	Organic acid and Its derivatives	Organic acid and Its derivatives	C11H17NO8	3	24967-27-9	4.47309e+06	4.86988e+06	5.48927e+06	7.13947e+06	6.82008e+06	6.94982e+06	4.22549e+06	3.47838e+06	3.12891e+06
MW0142510N	(2R)-2-(alpha-D-glucopyranosyloxy)-3-(phosphonooxy)propanoic acid	Organic acid and Its derivatives	Organic acid and Its derivatives	C9H17O12P	3	-	7.6076e+06	6.80673e+06	1.0942e+07	1.06934e+07	1.2118e+07	1.0653e+07	8.2558e+06	7.26139e+06	6.77695e+06
MW0149447HN	(Z)-5-oxohex-2-enedioic acid	Organic acid and Its derivatives	Organic acid and Its derivatives	C6H6O5	3	-	2.81757e+06	2.73678e+06	3.78803e+06	2.06185e+06	2.36596e+06	2.08537e+06	3.27174e+06	2.583e+06	2.22698e+06
MW0153300P	Madecassic acid	Organic acid and Its derivatives	Organic acid and Its derivatives	C30H48O6	3	18449-41-7	1.02084e+06	910691	1.50383e+06	711620	1.30978e+06	734737	3.466e+06	2.19145e+06	3.51774e+06
MW0155669HN	Potassium acetate	Organic acid and Its derivatives	Organic acid and Its derivatives	C2H3KO2	3	127-08-2	9.42905e+06	7.14209e+06	1.55388e+07	7.99803e+06	6.91666e+06	8.54074e+06	9.60316e+06	7.91418e+06	7.96532e+06
MW0159669HN	Potassium bicarbonate	Organic acid and Its derivatives	Organic acid and Its derivatives	KHCO3	3	298-14-6	1.69074e+06	849479	927434	984000	1.44215e+06	1.3915e+06	1.33996e+07	9.48338e+06	3.31349e+06
MW0168538HN	3-(2,5-dimethoxyphenyl)propanoic acid	Organic acid and Its derivatives	Organic acid and Its derivatives	C11H14O4	3	10538-49-5	575595	493692	772425	337604	369170	324498	469548	329885	363441
MW0168919N	Chelidonic acid	Organic acid and Its derivatives	Organic acid and Its derivatives	C7H4O6	3	99-32-1	41738.3	43784.4	36197.2	67434.3	73474	89889.5	13806.1	13072	16264.2
MW0169880N	Succinic acid	Organic acid and Its derivatives	Organic acid and Its derivatives	C4H6O4	1a	110-15-6	1.22747e+06	1.04504e+06	1.64593e+06	2.16644e+06	2.30231e+06	2.211e+06	849038	738943	673229
MADN0076*303	2-Hydroxyisocaproic Acid	Organic acid and Its derivatives	Organic acid and Its derivatives	C6H12O3	1b	13748-90-8	3.38128e+06	2.96597e+06	5.2831e+06	1.99855e+06	2.04004e+06	1.81401e+06	2.61971e+06	1.89136e+06	1.812e+06
MADN0206*260	2-Hydroxy-3-Methyl Butanoic Acid	Organic acid and Its derivatives	Organic acid and Its derivatives	C5H10O3	1b	4026-18-0	145033	104987	197249	87060.9	94236.4	65284.7	112540	72485.9	69479.6
MADN0524*308	3-Amino-5-hydroxybenzoic acid	Organic acid and Its derivatives	Organic acid and Its derivatives	C7H7NO3	1b	76045-71-1	56111.7	81143.7	90070.3	37324.5	44529.1	33017.9	67549.3	72072.4	103808
MADN0038*323	Citric Acid	Organic acid and Its derivatives	Organic acid and Its derivatives	C6H8O7	1a	77-92-9	1.59813e+08	1.53329e+08	2.26452e+08	1.51631e+08	1.41295e+08	1.38837e+08	1.32238e+08	1.0568e+08	9.52677e+07
MEDN1965*019	2-Hydroxyglutaric acid	Organic acid and Its derivatives	Organic acid and Its derivatives	C5H8O5	1b	13095-48-2	154030	132137	208083	185499	156736	144476	200153	195960	161811
MEDN0820*019	3-Hydroxyglutaric acid	Organic acid and Its derivatives	Organic acid and Its derivatives	C5H8O5	1b	638-18-6	154030	132137	208083	185499	156736	144476	200153	195960	161811
MEDN2068*004	2-Methyllactic acid	Organic acid and Its derivatives	Organic acid and Its derivatives	C4H8O3	1a	594-61-6	61017.2	33795.7	70590.2	33378	47171.9	44263.4	83883.3	64162.3	73137.1
MEDN0413*068	Ethylmalonate	Organic acid and Its derivatives	Organic acid and Its derivatives	C5H8O4	1a	601-75-2	68077.6	57091.9	83440.7	127991	129222	117557	38341.6	33340.1	28715.2
MEDN0490*005	Fumaric Acid	Organic acid and Its derivatives	Organic acid and Its derivatives	C4H4O4	1a	110-17-8	541246	526239	430541	510695	338232	480907	315173	210811	272992
MEDN1701*024	3,5-Dihydroxybenzoic acid	Organic acid and Its derivatives	Organic acid and Its derivatives	C7H6O4	1a	99-10-5	103766	68281.5	160520	143002	175838	97753.4	327640	275470	263969
MEDN3934*203	3-Methylequuric acid	Organic acid and Its derivatives	Organic acid and Its derivatives	C10H11NO3	1b	27115-49-7	24124.3	18213.7	29972	19028.6	21818.5	23347.1	36379.2	33084.1	27355.8
MEDN0328*067	L-Homoserine	Organic acid and Its derivatives	Organic acid and Its derivatives	C4H9NO3	1a	672-15-1	397178	290965	370853	240121	270462	229523	221622	218057	247505
MEDN1753*009	2,2-Dimethylpentanoic acid	Organic acid and Its derivatives	Organic acid and Its derivatives	C7H14O2	1a	1185-39-3	32103.5	17175.8	81761.4	33696.7	35133	17214.5	40120.5	32444.6	31013
MEDN2338*186	Salicylic acid	Organic acid and Its derivatives	Organic acid and Its derivatives	C7H6O3	1a	69-72-7	581479	551971	795927	466689	477959	547675	612477	577303	597258
MEDN1235*200	L-2-amino-6-oximelic acid	Organic acid and Its derivatives	Organic acid and Its derivatives	C7H11NO5	1b	75650-93-0	496648	453222	673318	515629	589792	524825	725817	712132	631524
MEDN1630*038	Ferulic acid	Organic acid and Its derivatives	Organic acid and Its derivatives	C10H10O4	1a	537-98-4	61291.6	56799.8	103224	72944.6	71877.1	50941.3	140438	118599	107413
MEDP2002*115	Aminolevulinic acid	Organic acid and Its derivatives	Organic acid and Its derivatives	C5H9NO3	1a	106-60-5	66336.8	62320.7	77703.3	65745.8	57982.7	44542.3	56489.7	57068.3	32990.7
MEDP1488*243	SDMA	Organic acid and Its derivatives	Organic acid and Its derivatives	C8H18N4O2	1a	30344-00-4	4.26972e+06	3.76143e+06	5.33883e+06	2.26221e+06	2.62305e+06	2.09362e+06	3.90127e+06	3.45321e+06	2.95245e+06
MADN1568	Glycerol 3-Phosphate	Organic acid and Its derivatives	Phosphoric acids	C3H9O6P	1b	57-03-4	271298	192411	360868	269140	341163	268164	257325	302589	162141
MEDN1239	5-O-(1-carboxyvinyl)-3-phosphate	Organic acid and Its derivatives	Phosphoric acids	C10H13O10P	3	89771-75-5	228982	266538	313826	432752	445018	403395	872090	941755	807356
MEDN1557	L-Ascorbic acid 2-phosphate	Organic acid and Its derivatives	Phosphoric acids	C6H9O9P	1b	23313-12-4	33207.6	31779.9	45995.3	27182.5	50491.9	38158.1	43194.2	56605.4	64813.7
MEDN3473	1,2-Ethylenediphosphonic acid	Organic acid And Its derivatives	Phosphoric acids	C2H8O6P2	1a	6145-31-9	74627.2	73149.3	44000.5	67898.7	76401.1	127184	59566.2	87049.2	77946
MEDP0535	Triethyl-phosphate	Organic acid and Its derivatives	Phosphoric acids	C6H15O4P	1b	78-40-0	78693.2	83032.2	96509.3	79772.1	191498	93457.3	133946	118214	89974.6
MEDP2265	2-Amino-3-phosphonopropionic acid	Organic acid and Its derivatives	Phosphoric acids	C3H8NO5P	1a	5652-28-8	284072	366625	401829	471172	437846	404174	520941	398176	376410
MW0109000N	O-Phospho-L-tyrosine	Organic acid and Its derivatives	Phosphoric acids	C9H12NO6P	1b	-	195129	293453	96653.3	112588	109614	194554	219127	258050	305948
MW0142582P	2-thio PAF	Organic acid and Its derivatives	Phosphoric acids	C26H55NO6PS+	3	96801-55-7	8.85154e+06	6.52116e+06	1.69184e+07	4.18018e+06	4.70337e+06	4.05497e+06	4.71604e+06	3.16677e+06	3.91046e+06
MW0149020N	Estramustine phosphate sodium	Organic acid and Its derivatives	Phosphoric acids	C23H30Cl2NNa2O6P	3	52205-73-9	156720	160480	108757	137384	112862	87643.7	133331	126219	132381
MADN0152	Methanesulfonic acid	Organic acid and Its derivatives	Sulfonic acids	CH4O3S	1b	75-75-2	771833	781799	1.36333e+06	712241	615419	527519	904303	679223	629304
MADN0361	2-Hydroxyethanesulfonate	Organic acid and Its derivatives	Sulfonic acids	C2H6O4S	1b	1562-00-1	2.12207e+06	1.86627e+06	3.12382e+06	2.24093e+06	2.33258e+06	2.16533e+06	2.1926e+06	2.01723e+06	1.76174e+06
MADN0506	N-2-hydroxyethylpiperazine-N''-2-ethanesulfonic acid	Organic acid and Its derivatives	Sulfonic acids	C8H18N2O4S	1b	7365-45-9	52235.4	95317.9	70232.7	40610.8	19902.8	25754	76802.3	40212.3	46096.3
MADN0710	2-Dodecylbenzenesulfonic acid	Organic acid and Its derivatives	Sulfonic acids	C18H30O3S	1a	27176-87-0	1.60971e+07	1.27546e+07	1.66632e+07	2.0159e+07	2.77616e+07	3.13796e+07	2.28764e+07	1.36581e+07	1.04137e+07
MEDN0280	Taurine	Organic acid and Its derivatives	Sulfonic acids	C2H7NO3S	1a	107-35-7	7802.58	7776.56	1089.38	7113	7713.26	14000.3	6829.5	5446.92	1089.38
MW0063226HN	PtdIns-(3,5)-P2(1,2-dioctanoyl)	Organic acid and Its derivatives	Sulfonic acids	C25H49O19P3	3	-	53734.9	58096.9	132284	58721.8	69556	107848	34606.3	40418	103384
MW0156192N	PtdIns-(1,2-dioctanoyl)(sodium salt)	Organic acid and Its derivatives	Sulfonic acids	C25H47O13P	3	-	759875	922767	901229	279212	503186	249559	1.21089e+06	889998	1.10321e+06
Quinones
MADN4133	Menatetrenone	Quinones	Quinones	C31H40O2	1b	11032-49-8	225136	174473	287053	143983	209792	139405	180805	195222	222523
MEDP2071P	Lapachol	Quinones	Quinones	C15H14O3	1b	84-79-7	1.10883e+06	1.73699e+06	2.11879e+06	40309.3	39866.1	39721.1	511580	264557	296929
SP
MEDP3538	Cer(d18:1/24:1(15Z))	SP	Cer	C42H81NO3	2	-	62519.9	87533.4	140495	131399	129036	175755	143500	171672	80613
MEDP2754	1-desoxymethylsphinganine	SP	SM	C17H37NO	3	1219484-98-6	2.99414e+06	2.34612e+06	4.23373e+06	3.48879e+06	4.91975e+06	3.89748e+06	6.83235e+06	5.35065e+06	6.8768e+06
MW0194315P	1-beta-D-Galactosylsphingosine	SP	SP	C24H47NO7	3	-	748583	490538	1.08644e+06	679701	418979	748814	309305	306450	329541
MEDP0871	SPH(d18:0)	SP	SPH	C18H39NO2	1a	764-22-7	243959	217246	319320	208835	277616	175400	17274.5	391954	17274.5
MEDP1685	Phytosphingosine	SP	SPH	C18H39NO3	1a	554-62-1	83066.1	62473.9	67696	106695	117949	75864	61778.8	66962.4	65033
MEDP2241P	SPH(d17:1)	SP	SPH	C17H35NO2	1b	6918-48-5	157485	139585	258115	150201	163710	127620	468171	408915	395649
Steroids
MW0013317N	25-Acetyl-6,7-didehydrofevicordin F 3-glucoside	Steroids	Steroid	C37H52O13	3	-	25597.9	13023.1	36785.5	9619.24	10783.3	3399	79811.2	49118.8	77114.7
MW0055510HN	Ouabagenin	Steroids	Steroidal saponins	C23H34O8	3	508-52-1	284402	279973	322382	270841	296767	230864	338244	295177	252476
Terpenoids
MW0063434P	Santonine, oxime	Terpenoids	Sesquiterpenoids	C15H19NO3	3	1618-82-2	1.99281e+06	1.94047e+06	3.46473e+06	20243	32570.5	20426.6	488943	431769	368305
MW0157121N	Solavetivone	Terpenoids	Sesquiterpenoids	C15H22O	3	54878-25-0	52035.2	5685.62	75857.6	71156.4	53771.9	72350.8	83931.9	56180.8	34590.5
MW0157065HN	Simplexin	Terpenoids	Terpenoids	C30H44O8	3	1404-62-2	407998	349116	541012	269704	241925	177438	238791	168189	299716
MW0157399N	Terpendole G	Terpenoids	Terpenoids	C28H37NO4	3	-	809399	1.22127e+06	1.2141e+06	348431	725955	474660	710085	407567	633140
MEDL02562HN	Euscaphic acid	Terpenoids	Triterpene	C30H48O5	3	53155-25-2	39857.4	56863	44403.9	47286.6	62038.7	65679	49117.5	77912.2	18617.4
MW0063326P	Reticulataxanthin	Terpenoids	Triterpene	C33H44O2	3	28368-09-4	419529	487951	538839	303495	235669	166568	1.1318e+06	535738	636349
MW0102787P	Theasapogenol E	Terpenoids	Triterpene	C30H48O6	3	15399-41-4	604018	466268	953930	75657.1	97923.2	116589	1.35586e+06	694925	1.17372e+06
MW0156999HN	Methyl 10-acetyloxy-3,4-dihydroxy-1,16-dimethyl-11,19-dioxo-6,12,20-trioxahexacyclo[13.7.0.02,8.05,9.08,13.017,21]docosa-17,21-diene-5-carboxylate	Terpenoids	Triterpene	C25H28O11	3	82290-17-3	1703.2	1703.2	1703.2	1703.2	1703.2	1703.2	157514	133535	26918
MEDTP02919P	Soyasaponin I	Terpenoids	Triterpene Saponin	C48H78O18	2	51330-27-9	8528.5	14253.1	38976.5	10184.5	45696.7	106293	388292	223063	463521
MW0063450P	Sativene	Terpenoids	Triterpene Saponin	C15H24	3	-	482340	514590	375126	495867	293731	370995	421511	369217	565035
MW0157149N	Soyasaponin II	Terpenoids	Triterpene Saponin	C47H76O17	2	55319-36-3	369.399	369.399	369.399	3569.51	12587.1	19069.9	85509.9	52476.5	93813.6
Tryptamines,Cholines,Pigments
MEDP0125	Choline	Tryptamines,Cholines,Pigments	Cholines	C5H14NO+	1a	62-49-7	1.8169e+07	1.97088e+07	2.47234e+07	1.87639e+07	2.52139e+07	2.67107e+07	2.50144e+07	2.72851e+07	2.28077e+07
MEDP0442	Sn-Glycero-3-Phosphocholine	Tryptamines,Cholines,Pigments	Cholines	C8H20NO6P	1a	28319-77-9	5.22525e+06	6.07306e+06	9.12624e+06	2.53404e+06	3.25122e+06	3.83479e+06	5.18448e+06	7.69852e+06	5.27221e+06
MEDP1255	Urobilin	Tryptamines,Cholines,Pigments	Pigments	C33H42N4O6	2	1856-98-0	24860.7	12767	22938.7	1337.22	1337.22	1337.22	9800.09	21618.7	36391.5
MEDN0209	Tryptamine	Tryptamines,Cholines,Pigments	Tryptamines	C10H12N2	1a	61-54-1	67685.9	43928.4	67522.3	69760.4	83757	62874.2	94575.6	92656.9	80478.7
MEDP0081	Serotonin	Tryptamines,Cholines,Pigments	Tryptamines	C10H12N2O	1a	50-67-9	1562.8	1562.8	23806.2	28906.9	17040.6	19816	20344.8	30108.9	31956.4
MEDP0213	N-Methyltryptamine	Tryptamines,Cholines,Pigments	Tryptamines	C11H14N2	1a	61-49-4	77704	63216.8	115643	2908.06	2908.06	2908.06	18373.9	22582.6	25934.8
Others
FDATN00231P	Detomidine hydrochloride	Others	Medicine	C12H15ClN2	3	90038-01-0	2.17599e+06	1.45815e+06	2.14543e+06	2.563e+06	2.29863e+06	2.09427e+06	1.97446e+06	2.02817e+06	2.33401e+06
FDATN00298P	Ammonium glycyrrhizate	Others	Medicine	C42H65NO16	2	53956-04-0 | 1407-03-0	2171.85	2171.85	2171.85	72275.8	294915	54534	1.06336e+06	2171.85	1.0868e+06
MW0103562HN	Floxuridine	Others	FDA	C9H11FN2O5	3	50-91-9	74463.4	33433.2	70643.9	5627.15	5627.15	5627.15	360192	357179	330337
MW0109523P	Raltitrexed	Others	FDA	C21H22N4O6S	3	112887-68-0	26907.3	40140.6	87458.2	247875	382238	701946	6.41143e+06	5.62353e+06	6.26366e+06
MEDP0759	18β-Glycyrrhetinic acid	Others	Hydrocarbon derivatives	C30H46O4	1a	471-53-4	560903	626427	634734	665199	666148	666348	1.3593e+06	1.6698e+06	2.36259e+06
MW0111680HN	1,1-Dimethoxynonane	Others	Hydrocarbon derivatives	C11H24O2	3	18824-63-0	1.09988e+06	1.05878e+06	803867	1.29784e+06	828273	966273	138864	138864	138864
MW0115712HN	Tetrachloroethylene	Others	Hydrocarbon derivatives	C2Cl4	3	127-18-4	234089	187537	228665	245596	253179	260519	183604	218197	210518
FDATN00975N	Clindamycin hydrochloride monohydrate	Others	Medicine	C18H36Cl2N2O6S	3	58207-19-5	54131.1	27992	80228.8	63164.4	107812	81616.4	22934.5	14346.3	36707.3
FDATN01403HN	Amikacin hydrate	Others	Medicine	C22H45N5O14	3	-	58701.6	46942.6	79810.4	68877.5	40316	54074.2	37533.5	47373.3	52965.4
FDATN01404P	Arginine Hydrochloride	Others	Medicine	C6H15ClN4O2	2	-	1.7691e+07	2.61432e+07	3.27735e+07	5.20252e+06	9.71149e+06	8.98757e+06	1.826e+07	1.96126e+07	1.59353e+07
FDATN01438N	Monosodium glutamate	Others	Medicine	C5H8NNaO4	2	142-47-2 | 16177-21-2 | 6106-04-3	2.48325e+07	2.24609e+07	2.17879e+07	1.25135e+07	1.1093e+07	1.16714e+07	2.53436e+07	2.38987e+07	2.23873e+07
FDATN01441N	Phosphocreatine sodium	Others	Medicine	C4H8N3Na2O5P	1b	922-32-7 | 6190-45-0	3.47201e+06	2.80072e+06	3.48339e+06	4.12133e+06	3.67989e+06	2.86237e+06	2.23272e+06	1.74646e+06	1.60438e+06
FDATN01446HN	Fosfomycin sodium	Others	Medicine	C3H5Na2O4P	3	26016-99-9	789235	691193	1.35551e+06	984659	997331	907633	940607	838874	688070
FDATP00405P	Palmatine chloride	Others	Medicine	C21H22ClNO4	3	10605-02-4	19283.4	13788.4	30042.9	11447.5	18027.8	10718.9	27302.8	5178.16	9763.03
FDATP00975P	Trimetazidine dihydrochloride	Others	Medicine	C14H24Cl2N2O3	2	13171-25-0	454904	296765	461908	278781	412456	321230	375592	424520	551698
MEDP2727*255	Hydromorphone	Others	Medicine	C17H19NO3	2	466-99-9	2.27825e+08	1.63088e+08	2.55836e+08	4.5193e+07	4.67671e+07	4.34714e+07	1.57422e+08	1.25616e+08	1.52323e+08
MEDP2769	3-Hydroxylidocaine	Others	Medicine	C14H22N2O2	3	34604-55-2	127111	99957.6	158595	39869.8	48130.6	29568.6	57079.9	57893.3	49063.7
MW0053476HN	Genipin 1-gentiobioside	Others	Medicine	C23H34O15	3	29307-60-6	169825	164537	234702	194243	136720	173263	245081	162214	315026
MW0105404N	Acesulfame potassium	Others	Medicine	C4H4KNO4S	2	55589-62-3	46102.5	28256.6	13014.2	42459.4	27181.1	45554.4	56612.8	31146.9	32719
MW0123240P	Carvedilol	Others	Medicine	C24H26N2O4	3	72956-09-3	971155	1.09544e+06	1.62928e+06	411533	490529	425170	337430	327501	245844
MW0125958HN	Ofloxacin	Others	Medicine	C18H20FN3O4	3	82419-36-1	6.21066e+06	5.45663e+06	9.42915e+06	1.06216e+07	1.11424e+07	1.00329e+07	2.92015e+06	1.99813e+06	826671
FDATN01467P	Potassium sorbate	Others	Others	C6H7KO2	2	24634-61-5 | 590-00-1	1.90057e+06	1.80372e+06	2.68117e+06	1.00748e+06	1.06452e+06	979077	656252	563380	554034
MEDL01822P	4,5-Dihydropiperlonguminine	Others	Others	C16H21NO3	3	23512-53-0	25200	33971	41466	898.346	898.346	898.346	898.346	898.346	898.346
MEDP0039	Betaine	Others	Others	C5H11NO2	1a	107-43-7	1.96446e+07	2.36055e+07	2.6326e+07	2.04162e+07	2.2851e+07	1.99698e+07	2.2323e+07	2.07237e+07	2.07287e+07
MEDP1076*162	Kojibiose	Others	Others	C12H22O11	1a	2140-29-6	4.66207e+06	5.94135e+06	5.57615e+06	1.039e+07	9.66739e+06	7.48923e+06	4.54346e+06	5.7551e+06	5.4258e+06
MEDP1137	Malvidin	Others	Others	C17H14O7	1a	10463-84-0	7408.17	114995	9735.76	30141.6	42510.6	30749.6	22475.7	89383.1	27862.4
MEDP1228	Heterodendrin	Others	Others	C11H19NO6	3	66465-22-3	1.67418e+06	1.22506e+06	2.144e+06	2.39995e+06	2.39738e+06	2.59894e+06	1.04919e+06	697634	642652
MEDP1273	10-deoxyformamycin	Others	Others	C25H43NO6	2	11091-33-1	485860	451538	662231	315539	377940	422326	727512	439368	1.02653e+06
MEDP3471	Dimethyl sulfoxide	Others	Others	C2H6OS	2	67-68-5	14466.4	12125.5	11111.6	722.163	722.163	722.163	14010.2	3610.82	8510.75
MW0000758HN	C.I. Acid orange 12	Others	Others	C16H12N2O4S	3	23481-33-6	1539.85	1539.85	22079.9	1539.85	1539.85	20632	7699.23	8491.7	29729.1
MW0007334N	HPF	Others	Others	C26H16O6	3	-	97153.2	122103	94411.1	132961	124588	105625	49224	60880.7	33089.8
MW0014019HN	3-Demethylubiquinone-9	Others	Others	C53H80O4	3	-	12685.5	27772.8	1127.32	9784.5	5636.59	8095.56	1127.32	1127.32	1127.32
MW0055430N	1-Octen-3-yl primeveroside	Others	Others	C19H34O10	2	209863-01-4	150952	134689	221779	133608	175622	148160	196655	163233	148224
MW0055481P	(4S,5Z,6R)-4-[2-[2-(3,4-dihydroxyphenyl)ethoxy]-2-oxoethyl]-5-ethylidene-6-[[(2S,3R,4S,5S,6R)-3,4,5-trihydroxy-6-(hydroxymethyl)-2-oxanyl]oxy]-4H-pyran-3-carboxylic acid methyl ester	Others	Others	C25H32O13	3	32619-42-4	4680.76	10659.5	11707.9	49275.4	51356	50026.8	1.0222e+06	878513	897092
MW0063246HN	Pyrrolidino PAF C-16	Others	Others	C28H56NO7P	3	91021-63-5	456314	358669	692154	734973	652176	508617	481830	375394	518221
MW0109588N	Scopolamine N-oxide hydrobromide	Others	Others	C17H22BrNO5	3	6106-81-6	54781.3	42384.2	93006.6	119316	154933	98135.7	23674	32087.3	21246.4
MW0109742N	Sodium dodecyl sulfate	Others	Others	C12H25NaO4S	2	151-21-3 | 12738-53-3 | 12765-21-8 | 1334-67-4	8.13127e+06	6.38077e+06	8.27913e+06	7.62554e+06	1.84947e+07	7.92969e+06	1.01051e+07	8.75866e+06	1.00995e+07
MW0113892N	alpha-CYCLODEXTRIN	Others	Others	C36H60O30	3	10016-20-3	49443.1	46919.4	55462.6	113742	93411.7	64244	31544.2	30392	18842.1
MW0115354N	Tetraphyllin B sulfate	Others	Others	C12H17NO10S	3	85758-30-1	2.65326e+06	1.92377e+06	2.26796e+06	4.50406e+06	4.52639e+06	3.46295e+06	1.20759e+06	963091	890823
MW0140288P	(2R,2'R)-3,3'-disulfanediylbis(2-acetamidopropanoic acid)	Others	Others	C10H16N2O6S2	3	-	1.05781e+06	1.00013e+06	1.46179e+06	339420	371492	260578	9.6188e+06	1.13757e+07	8.72135e+06
MW0140724P	(Z)-2-tetracos-15-enamidoethanesulfonic acid	Others	Others	C26H51NO4S	3	-	7.18857e+07	6.08231e+07	1.09639e+08	6.00451e+07	4.63906e+07	4.08387e+07	4.32655e+07	3.37209e+07	3.9087e+07
MW0143075N	3-O-(3,6-Anhydro-alpha-D-galactopyranosyl)-D-galactose 4-O-sulfate	Others	Others	C12H20O13S	3	-	1.03999e+06	857799	1.19316e+06	686705	710592	580579	246510	216152	243892
MW0143485HN	5-(4,4,6-trimethyl-2-thioxo-3,4-dihydropyrimidin-1(2H)-yl)naphthalene-2-sulfonic acid	Others	Others	C17H18N2O3S2	3	-	55918.3	39382.1	108364	682344	606365	571787	47057.4	29648.7	20037.6
MW0147116P	Carmamycin A	Others	Others	C25H45N3O6S	3	-	4.19457e+06	2.79099e+06	4.65492e+06	1.04595e+06	938098	674539	1.21415e+06	1.15006e+06	942145
MW0147117HN	Carmamycin B	Others	Others	C25H45N3O7S	3	-	1.55475e+06	1.29353e+06	2.11944e+06	930470	780762	726395	912794	630379	919549
MW0153823HN	Selenium dimethyldithiocarbamate	Others	Others	C12H24N4S8Se	3	144-34-3	39794.9	63069.8	73946.1	134411	165959	45779.8	218959	90887.1	750548
MW0162175N	(2S)-2-azaniumyl-3-[4-(3-methylbut-2-en-1-yl)-1H-indol-3-yl]propanoate	Others	Others	C16H20N2O2	3	-	24560.1	10115.9	23904.3	8081.46	11469.2	9875.83	18735.9	18708.8	17140.8
MW0163852N	(2S)-2-azaniumyl-3-(7-chloro-1H-indol-3-yl)propanoate	Others	Others	C11H11ClN2O2	3	-	225984	204090	185616	43012.7	43795.7	69249.7	66455.5	53159	50015.8
MW0164832P	Agarotriose	Others	Others	C18H30O15	3	-	6.54907e+06	8.07347e+06	9.857e+06	7.87652e+06	7.69014e+06	8.15886e+06	4.76103e+06	4.55034e+06	3.89613e+06
MW0166738N	11a-Hydroxytetracycline-6,12-hemiketal	Others	Others	C22H24N2O9	3	-	18134.9	11399	22368.8	16304.6	10044	18787.2	22932.1	23143.2	24745
MEDP1897*014	2-Hydroxy-2-methylbutanenitrile	Others	Others	C5H9NO	1a	4111-08-4	137689	104935	187574	120968	96861.1	70861.1	535275	399689	441569
MEDP1123*165	D-Turanose	Others	Others	C12H22O11	1a	547-25-1	622383	1.11711e+06	848590	1.52007e+06	1.43589e+06	1.56901e+06	704098	791999	781008

## Sheet: Sheet2
Table S2 Classification table of 619 significantly differentially non-volatile metabolites
Index	Compounds	Class I	Class II	Formula	CAS	VIP	P-value	FDR
Alcohol and amines
MADN0552	Inositol 1-phosphate	Alcohol and amines	Alcohols	C6H13O9P	573-35-3	1.51409	0.00860217	0.0251243
MADN0577	d-Myo-inositol 4-monophosphate ammonium salt	Alcohol and amines	Alcohols	C6H13O9P	142760-33-6	1.48538	0.000716565	0.00479136
MEDN0650	Dodecanol	Alcohol and amines	Alcohols	C12H26O	112-53-8	1.42315	3.59967e-06	0.000165377
MEDN0721	2-Methyl-5-nitroimidazole-1-ethanol	Alcohol and amines	Alcohols	C6H9N3O3	443-48-1	1.36677	0.000215249	0.00209634
MEDN1224	Bis(1-inositol)-3,1'-phosphate 1-phosphate	Alcohol and amines	Alcohols	C12H24O17P2	-	1.6175	0.000225987	0.00214269
MEDP1647*236	2-Amino-1-phenylethanol	Alcohol and amines	Alcohols	C8H11NO	7568-93-6	1.0334	0.00372662	0.0139418
MEDP2068	Hexaethylene-glycol	Alcohol and amines	Alcohols	C12H26O7	2615-15-8	1.1761	0.0421943	0.0808687
MEDP2332	Triethanolamine	Alcohol and amines	Alcohols	C6H15NO3	102-71-6	1.03098	0.0117096	0.0312255
MEDP2458	Heptethylene-glycol	Alcohol and amines	Alcohols	C14H30O8	5617-32-3	1.06956	0.0312877	0.0643715
MW0146627N	2,3,4,5,6-Pentachlorocyclohexanol	Alcohol and amines	Alcohols	C6H7Cl5O	-	1.49922	0.00128197	0.00681373
MW0148280HN	Deoxylapachol	Alcohol and amines	Alcohols	C15H14O2	3568-90-9	1.44492	0.000695045	0.0047149
MW0161416N	Maritinamine	Alcohol and amines	Alcohols	C16H21NO3	-	1.45673	0.000793605	0.00507907
MW0164850P	Neoagarobiose	Alcohol and amines	Alcohols	C12H20O10	-	1.60132	0.00354563	0.0135764
MEDP0831*101	1-Aminopropan-2-ol	Alcohol and amines	Alcohols	C3H9NO	78-96-6	1.08026	0.0215662	0.0496105
MEDN1241	2-(α-D-mannosyl)-3-phosphate glyceride	Alcohol and amines	Amines	C9H17O12P	-	1.13435	0.00263174	0.0111228
MEDP0084*101	Trimethylamine-N-Oxide	Alcohol and amines	Amines	C3H9NO	1184-78-7	1.08026	0.0215662	0.0496105
MEDP0541*014	δ-Valerolactam	Alcohol and amines	Amines	C5H9NO	675-20-7	1.57672	0.000195082	0.00202074
MEDP1646	Caldine	Alcohol and amines	Amines	C6H17N3	56-18-8	1.61049	0.000299244	0.00259027
MEDP1740	Acrylamide	Alcohol and amines	Amines	C3H5NO	79-06-1	1.10126	0.00665411	0.020883
MEDP1786	N1,N8-diacetylspermidine	Alcohol and amines	Amines	C11H23N3O2	82414-35-5	1.40916	0.0130466	0.033688
MW0107230P	Hexamethylphosphoramide	Alcohol and amines	Amines	C6H18N3OP	-	1.64925	0.000117037	0.00144304
MW0109741N	S-Nitroso-N-acetyl-DL-penicillamine	Alcohol and amines	Amines	C7H12N2O4S	67776-06-1 | 79032-48-7 | 152971-80-7	1.41323	0.00204392	0.00936753
MW0124719HN	L-Tryptophanamide	Alcohol and amines	Amines	C11H13N3O	20696-57-5	1.3549	0.00283866	0.0117209
MW0139236P	p-Coumaroyltyramine	Alcohol and amines	Amines	C17H17NO3	36417-86-4	1.34896	4.14248e-06	0.000174635
MEDP2334*101	(R)-(-)-1-Amino-2-propanol	Alcohol and amines	Amines	C3H9NO	2799-16-8	1.08026	0.0215662	0.0496105
MEDP0047	Histamine	Alcohol and amines	Polyamines	C5H9N3	51-45-6	1.61142	8.84846e-05	0.00117455
MEDP1086	Ethylazine	Alcohol and amines	Polyamines	C12H16N3O3PS2	2642-71-9	1.39347	0.0052302	0.0178816
MEDP1197	Hypotaurocyamine	Alcohol and amines	Polyamines	C3H9N3O2S	1119-54-6	1.64267	0.000130156	0.00153828
Aldehyde, Ketones, Esters
MEDN3052	2,4-Decadienal	Aldehyde,Ketones,Esters	Aldehydes	C10H16O	2363-88-4	1.03281	0.0335426	0.0681501
MEDN1230	Diethyl sulfate	Aldehyde,Ketones,Esters	Esters	C4H10O4S	64-67-5	1.42546	0.0293468	0.0615471
MEDP1002	Acetylcholine	Aldehyde,Ketones,Esters	Esters	C7H15NO2	51-84-3	1.63124	0.000668297	0.00462389
MEDP1062	S-Methyl thioacetate	Aldehyde,Ketones,Esters	Esters	C3H6OS	1534-08-3	1.02196	0.0120456	0.0317114
MEDP1238HN	Coniferyl acetate	Aldehyde,Ketones,Esters	Esters	C12H14O4	79440-81-6 | 94930-81-1	1.34973	0.0036282	0.0137457
MEDP4256	Hydroxysafflor Yellow A	Aldehyde,Ketones,Esters	Esters	C27H32O16	78281-02-4 | 146087-19-6	1.51652	1.28053e-05	0.000358549
MW0013359P	28-Glucosyl-3b,23-dihydroxy-12,19(29)-ursadien-28-oate 3-arabinoside	Aldehyde,Ketones,Esters	Esters	C41H64O13	356785-73-4	1.21103	0.0301579	0.0626222
MW0054903N	Methyl nomilinate 17-glucoside	Aldehyde,Ketones,Esters	Esters	C35H50O16	-	1.52408	0.00208803	0.00943869
MW0143141N	4-(2-Amino-5-hydroxyphenyl)-2,4-dioxobutanoic acid	Aldehyde,Ketones,Esters	Esters	C10H9NO5	958730-36-4	1.3057	0.0305439	0.063277
MW0144918N	alpha,alpha'-Trehalose 6-palmitate	Aldehyde,Ketones,Esters	Esters	C28H52O12	-	1.37677	0.0115359	0.0308082
MW0166084N	3-Lauryl-4-(isovaleryl)sucrose	Aldehyde,Ketones,Esters	Esters	C29H52O13	-	1.40729	0.0194161	0.0456011
MEDN1895*068	Ethyl hydrogen malonate	Aldehyde,Ketones,Esters	Esters	C5H8O4	1071-46-1	1.64326	4.76009e-05	0.00080481
MEDN3914	2-Hydroxyquinoline	Aldehyde,Ketones,Esters	Ketones	C9H7NO	59-31-4 | 1321-40-0 | 70254-42-1 | 104534-80-7	1.24965	0.0353408	0.0708398
MEDN4165	7-Keto-dehydroepiandrosterone	Aldehyde,Ketones,Esters	Ketones	C19H26O3	566-19-8	1.61083	5.52088e-05	0.000886059
MEDP3297	Epitestosterone	Aldehyde,Ketones,Esters	Ketones	C19H28O2	481-30-1	1.34159	0.0099411	0.0279223
MEDP3956	Dehydroepiandrosterone	Aldehyde,Ketones,Esters	Ketones	C19H28O2	53-43-0	1.21988	0.0432093	0.0821986
MEDP4178	1-[1-(4-fluorophenyl)-2,5-dimethyl-1H-pyrrol-3-yl]-2-(pyrrolidin-1-yl)ethan-1-one	Aldehyde,Ketones,Esters	Ketones	C18H21FN2O	314245-33-5	1.47683	0.000491097	0.00369477
MW0106387P	Dexrazoxane	Aldehyde,Ketones,Esters	Ketones	C11H16N4O4	24584-09-6	1.35042	0.000388272	0.00310618
MW0115674N	Chloroacetyl chloride	Aldehyde,Ketones,Esters	Ketones	C2H2Cl2O	-	1.20403	0.0334869	0.0681142
MW0126609HN	Sulpyrine	Aldehyde,Ketones,Esters	Ketones	C13H18N3NaO5S	5907-38-0	1.66911	4.19046e-06	0.000174635
MW0151772N	IRIFLOPHENONE TRIMETHYL ETHER	Aldehyde,Ketones,Esters	Ketones	C16H16O5	-	1.26304	0.0341627	0.069025
Alkaloids
MEDL02254P	Camalexin	Alkaloids	Alkaloids	C11H8N2S	135531-86-1	1.04265	0.011194	0.0300294
MW0000152HN	(2S)-1-[(2E)-2-[(2S)-2,6-dicarboxy-2,3-dihydro-1H-pyridin-4-ylidene]ethylidene]-6-hydroxy-5-[(2S,3R,4S,5S,6R)-3,4,5-trihydroxy-6-(hydroxymethyl)tetrahydropyran-2-yl]oxy-indolin-1-ium-2-carboxylate	Alkaloids	Alkaloids	C24H26N2O13	7659-95-2	1.34813	0.00168237	0.00828245
MW0116032P	Piperlonguminine	Alkaloids	Alkaloids	C16H19NO3	1479576	1.13325	0.0273178	0.0584869
MW0143437P	4'-O-Methylnorbelladine	Alkaloids	Alkaloids	C16H19NO3	4579-60-6	1.00363	0.00942393	0.026721
MW0157470N	Thalicarpine	Alkaloids	Alkaloids	C41H48N2O8	5373-42-2	1.54921	0.00309554	0.0124766
Amino acid and Its metabolites
MADN0576	S-Methyl-L-Cysteine-S-oxide	Amino acid and Its metabolites	Amino acid derivatives	C4H9NO3S	6853-87-8	1.51535	0.00940312	0.0267043
MADN2460	Suberylglycine	Amino acid and Its metabolites	Amino acid derivatives	C10H17NO5	60317-54-6	1.2831	0.0022573	0.00996326
MEDN0058	N-Acetylneuraminic Acid(SA)	Amino acid and Its metabolites	Amino acid derivatives	C11H19NO9	131-48-6	1.52964	8.08288e-06	0.000273293
MEDN0062	N-Propionylglycine	Amino acid and Its metabolites	Amino acid derivatives	C5H9NO3	21709-90-0	1.1908	0.0145547	0.0365834
MEDN1686*018	L-threo-3-Methylaspartate	Amino acid and Its metabolites	Amino acid derivatives	C5H9NO4	6061-13-8	1.43385	2.91038e-06	0.000154937
MEDN1937	4-Hydroxy-L-Glutamic Acid	Amino acid and Its metabolites	Amino acid derivatives	C5H9NO5	3913-68-6	1.41873	0.00689827	0.0213133
MEDN1944	O-Phospho-L-threonine	Amino acid and Its metabolites	Amino acid derivatives	C4H10NO6P	1114-81-4	1.67526	9.0144e-06	0.000288461
MEDP0061	N,N-Dimethylglycine	Amino acid and Its metabolites	Amino acid derivatives	C4H9NO2	1118-68-9	1.39305	0.0243774	0.053998
MEDP0291HN	3,7-Dimethyluric acid	Amino acid and Its metabolites	Amino acid derivatives	C7H8N4O3	13087-49-5	1.64648	1.0231e-05	0.000310746
MEDP0637	Phe-Pro	Amino acid and Its metabolites	Amino acid derivatives	C14H18N2O3	7669-65-0	1.13964	0.0111098	0.029938
MEDP0876	O-Succinyl-L-Homoserine	Amino acid and Its metabolites	Amino acid derivatives	C8H13NO6	1492-23-5	1.28104	0.00426061	0.0153622
MEDP1354	Mycosporine-serinol	Amino acid and Its metabolites	Amino acid derivatives	C11H19NO6	59719-29-8	1.63193	0.000435382	0.00334852
MEDP1662	N6,N6,N6-Trimethyl-L-lysine	Amino acid and Its metabolites	Amino acid derivatives	C9H20N2O2	-	1.44305	0.017719	0.0424453
MEDP1942	N-MethyTrans-4-Hydroxy-Proline	Amino acid and Its metabolites	Amino acid derivatives	C6H11NO3	4252-82-8	1.44857	1.45361e-05	0.000388787
MEDP1966	S-Allyl-L-cysteine	Amino acid and Its metabolites	Amino acid derivatives	C6H11NO2S	21593-77-1	1.48815	4.19498e-07	5.39593e-05
MEDP2303	6-Diazo-5-oxo-L-norleucine	Amino acid and Its metabolites	Amino acid derivatives	C6H9N3O3	157-03-9	1.35003	0.00530605	0.0180769
MEDP2528	Cycloleucine	Amino acid and Its metabolites	Amino acid derivatives	C6H11NO2	52-52-8	1.36919	0.00119524	0.00651025
MEDP3742	N-Methyl-L-histidine	Amino acid and Its metabolites	Amino acid derivatives	C7H11N3O2	24886-03-1	1.33888	0.0105285	0.0288488
MEDP3867	3-Phenyl-L-serine	Amino acid and Its metabolites	Amino acid derivatives	C9H11NO3	6254-48-4	1.10022	0.0397281	0.0773614
MW0105357N	6-Hydroxyoct-6-enoylglycine	Amino acid and Its metabolites	Amino acid derivatives	C10H17NO4	-	1.37988	0.036086	0.0719607
MW0108403N	N-(2-Furoyl)glycine	Amino acid and Its metabolites	Amino acid derivatives	C7H7NO4	5657-19-2	1.50124	0.00107141	0.00619344
MW0108474HN	N-(N-Formyl-L-methionyl)-L-phenylalanine	Amino acid and Its metabolites	Amino acid derivatives	C15H20N2O4S	22008-60-2	1.55506	7.74232e-05	0.00110233
MW0109506N	Pyrraline	Amino acid and Its metabolites	Amino acid derivatives	C12H18N2O4	74509-14-1	1.40924	0.0077513	0.0232669
MW0154119HN	N,N-dihydroxy-L-tyrosine	Amino acid and Its metabolites	Amino acid derivatives	C9H11NO5	-	1.48595	0.000331938	0.00277959
MW0154345N	N-dodecanoyl-L-Homoserine lactone-3-hydrazone-biotin	Amino acid and Its metabolites	Amino acid derivatives	C26H43N5O5S	-	1.37128	0.0152798	0.0379243
MEDP0298*114	6-Aminocaproic Acid	Amino acid and Its metabolites	Amino acid derivatives	C6H13NO2	60-32-2	1.09482	0.0273027	0.0584869
MEDP3621*110	Isovaline	Amino acid and Its metabolites	Amino acid derivatives	C5H11NO2	3059-97-0	1.05698	0.0067283	0.020937
FDATN01519P	D-phenylalanine	Amino acid and Its metabolites	Amino acids	C9H11NO2	673-06-3	1.19829	0.0228924	0.0517316
MADN0001	Glycine	Amino acid and Its metabolites	Amino acids	C2H5NO2	56-40-6	1.33471	0.00548105	0.0184557
MADN0683	L-Cystine	Amino acid and Its metabolites	Amino acids	C6H12N2O4S2	56-89-3	1.06606	9.46076e-05	0.00121969
MADN0718	Aspartic Acid	Amino acid and Its metabolites	Amino acids	C4H7NO4	56-84-8	1.52529	0.0112576	0.0301549
MEDP0002	Homocysteine	Amino acid and Its metabolites	Amino acids	C4H9NO2S	454-29-5	1.09684	0.0158375	0.0388778
MEDP0012	Ornithine	Amino acid and Its metabolites	Amino acids	C5H12N2O2	3184-13-2	1.43688	0.00131274	0.00691892
MEDP0020	Methionine	Amino acid and Its metabolites	Amino acids	C5H11NO2S	63-68-3	1.32513	0.00810975	0.0241406
MEDP0519*114	L-Norleucine	Amino acid and Its metabolites	Amino acids	C6H13NO2	327-57-1	1.09482	0.0273027	0.0584869
MEDP0685	Methylcysteine	Amino acid and Its metabolites	Amino acids	C4H9NO2S	7728-98-5	1.53008	0.000540438	0.00396912
MEDP0752	DL-Leucine	Amino acid and Its metabolites	Amino acids	C6H13NO2	328-39-2	1.19819	0.0276249	0.0590034
MEDP1144	L-Isoleucine	Amino acid and Its metabolites	Amino acids	C6H13NO2	73-32-5	1.10825	0.0479143	0.0887927
MEDP1778*110	L-Norvaline	Amino acid and Its metabolites	Amino acids	C5H11NO2	6600-40-4	1.05698	0.0067283	0.020937
MEDP2037	2-((3-Oxo-3-phenylpropyl)amino)acetic acid	Amino acid and Its metabolites	Amino acids	C11H13NO3	56613-60-6	1.48184	0.00820835	0.0243937
MW0010027P	L-Valine	Amino acid and Its metabolites	Amino acids	C5H11NO2	72-18-4	1.28106	0.0218461	0.049934
MW0107786P	L-Leucine	Amino acid and Its metabolites	Amino acids	C6H13NO2	61-90-5	1.07259	0.0285828	0.0605867
MW0108905N	N-Phenylacetylphenylalanine	Amino acid and Its metabolites	Amino acids	C17H17NO3	738-75-0	1.49873	0.0197654	0.0462398
MEDN0011*018	L-Glutamic Acid	Amino acid and Its metabolites	Amino acids	C5H9NO4	56-86-0	1.43385	2.91038e-06	0.000154937
MEDP2805	gamma-Glu-Phe	Amino acid and Its metabolites	polypeptide	C14H18N2O5	7432-24-8	1.56328	0.000218975	0.0021211
MW0152097N	L-a-Lysophosphatidylserine	Amino acid and Its metabolites	polypeptide	C24H48NO9P	-	1.53408	0.000599344	0.0042961
MADN0013	Gly-Pro	Amino acid and Its metabolites	Small Peptide	C7H12N2O3	704-15-4	1.29365	0.00887823	0.025744
MADN0631	Gln-Gln	Amino acid and Its metabolites	Small Peptide	C10H18N4O5	54419-93-1	1.49612	0.00186463	0.00886318
MADN0644	Thr-Pro	Amino acid and Its metabolites	Small Peptide	C9H16N2O4	46398-79-2	1.1688	0.00730445	0.0223372
MADN0650	Asn-Asp	Amino acid and Its metabolites	Small Peptide	C8H13N3O6	-	1.24391	0.0192397	0.0452579
MADN1653	Glu-Glu	Amino acid and Its metabolites	Small Peptide	C10H16N2O7	1116-22-9	1.54271	0.0123331	0.0322641
MADN1691	His-Ser	Amino acid and Its metabolites	Small Peptide	C9H14N4O4	21438-60-8	1.27374	0.00515076	0.0177259
MADN1997	Cys-Gly	Amino acid and Its metabolites	Small Peptide	C5H10N2O3S	19246-18-5	1.5849	0.000245411	0.00226689
MADN2327	Val-Arg	Amino acid and Its metabolites	Small Peptide	C11H23N5O3	37682-75-0	1.41825	0.0164612	0.0399707
MADN2333	γ-Glu-Lys	Amino acid and Its metabolites	Small Peptide	C11H21N3O5	-	1.52078	0.00622589	0.0198562
MADN2352	Ile-Arg	Amino acid and Its metabolites	Small Peptide	C12H25N5O3	55715-01-0	1.18469	0.0169414	0.0408769
MADN2365	Ala-Pro	Amino acid and Its metabolites	Small Peptide	C8H14N2O3	13485-59-1	1.12195	0.00844508	0.0249278
MADN2370	Asp-Arg	Amino acid and Its metabolites	Small Peptide	C10H19N5O5	-	1.17362	0.00501668	0.0174223
MADN2430	Tyr-Pro	Amino acid and Its metabolites	Small Peptide	C14H18N2O4	51871-47-7	1.37678	0.014965	0.0374302
MADN2501	Arg-Met	Amino acid and Its metabolites	Small Peptide	C11H23N5O3S	45243-23-0	1.59043	0.00130485	0.00689761
MEDL00377P	Glu-Phe	Amino acid and Its metabolites	Small Peptide	C14H18N2O5	20556-22-3	1.57276	8.49144e-05	0.0011593
MEDN0822	Cysteine-glutathione disulfide	Amino acid and Its metabolites	Small Peptide	C13H22N4O8S2	13081-14-6	1.53097	9.23516e-05	0.00119923
MEDN1616	Val-Pro-Leu	Amino acid and Its metabolites	Small Peptide	C16H29N3O4	90614-49-6	1.06607	0.0246541	0.0542754
MEDN1910	Cys-Pro	Amino acid and Its metabolites	Small Peptide	C8H14N2O3S	-	1.50953	0.00119144	0.00651025
MEDN1938	Arg-Val	Amino acid and Its metabolites	Small Peptide	C11H23N5O3	2896-20-0	1.57181	0.000199189	0.00203366
MEDN1942	Val-Thr	Amino acid and Its metabolites	Small Peptide	C9H18N2O4	72636-02-3	1.56616	0.000406526	0.00321729
MEDN2007	Trp-Gly	Amino acid and Its metabolites	Small Peptide	C13H15N3O3	7360-09-0	1.50594	0.0178134	0.0425622
MEDN2100	Ala-Ser	Amino acid and Its metabolites	Small Peptide	C6H12N2O4	3303-41-1	1.05923	0.00141666	0.00725315
MEDN2135	γ-Glu-Met	Amino acid and Its metabolites	Small Peptide	C10H18N2O5S	17663-87-5	1.39269	0.00100049	0.00603553
MEDN2223	Glu-Ala-Gly	Amino acid and Its metabolites	Small Peptide	C10H17N3O6	1116-21-8	1.45594	0.00932577	0.0266111
MEDP0037*252	Asp-Phe	Amino acid and Its metabolites	Small Peptide	C13H16N2O5	13433-09-5	1.48767	0.0168137	0.0406615
MEDP1509	Glu-Met	Amino acid and Its metabolites	Small Peptide	C10H18N2O5S	4423-22-7	1.47307	0.00203556	0.00936753
MEDP1511	Met-Glu	Amino acid and Its metabolites	Small Peptide	C10H18N2O5S	14517-44-3	1.37407	0.0186716	0.0442586
MEDP1681	Leu-Gly-Leu	Amino acid and Its metabolites	Small Peptide	C14H27N3O4	19408-48-1	1.25965	4.01999e-05	0.000720381
MEDP1870	Ile-Lys	Amino acid and Its metabolites	Small Peptide	C12H25N3O3	-	1.00852	0.0127033	0.032944
MEDP2329	Lys-Val	Amino acid and Its metabolites	Small Peptide	C11H23N3O3	20556-11-0	1.53692	0.000591852	0.00427661
MEDP2337P	Tyr-Cys	Amino acid and Its metabolites	Small Peptide	C12H16N2O4S	-	1.41549	0.000365524	0.00297736
MEDP2355*135	Glu-Gly	Amino acid and Its metabolites	Small Peptide	C7H12N2O5	1948-29-4	1.42054	0.00105468	0.00618525
MEDP2379	Phe-Lys	Amino acid and Its metabolites	Small Peptide	C15H23N3O3	6456-72-0	1.40441	0.00559309	0.018562
MEDP2504*145	Leu-Asn	Amino acid and Its metabolites	Small Peptide	C10H19N3O4	14608-81-2	1.318	0.0098587	0.0278217
MEDP2554	Ala-His	Amino acid and Its metabolites	Small Peptide	C9H14N4O3	3253-17-6	1.41699	8.52393e-05	0.0011593
MEDP2598	Met-Phe	Amino acid and Its metabolites	Small Peptide	C14H20N2O3S	14492-14-9	1.05396	0.0296491	0.0620608
MEDP2609	His-Tyr	Amino acid and Its metabolites	Small Peptide	C15H18N4O4	35979-00-1	1.36614	0.0461824	0.0863872
MW0107268N	His-Phe	Amino acid and Its metabolites	Small Peptide	C15H18N4O3	16874-81-0	1.48931	0.00598856	0.019422
MW0109123N	Phe-Phe	Amino acid and Its metabolites	Small Peptide	C18H20N2O3	2577-40-4	1.3295	0.000689107	0.00471328
MW0109937N	Threonyllysine	Amino acid and Its metabolites	Small Peptide	C10H21N3O4	-	1.5699	0.00142068	0.00725315
MW0123476N	7-Epi-cylindrospermopsin	Amino acid and Its metabolites	Small Peptide	C15H21N5O7S	-	1.33364	0.000224825	0.00214269
MW0144489N	Ala-Asn-Asp-Asp	Amino acid and Its metabolites	Small Peptide	C15H23N5O10	-	1.33368	0.0344857	0.0693446
MW0144755P	Ala-Thr-Tyr-Lys	Amino acid and Its metabolites	Small Peptide	C22H35N5O7	-	1.56921	0.0101329	0.028328
MW0145438P	Arg-Lys-His-Arg	Amino acid and Its metabolites	Small Peptide	C24H45N13O5	-	1.1074	0.0188698	0.0446693
MW0145566HN	Arg-Val-Leu-Asp	Amino acid and Its metabolites	Small Peptide	C21H39N7O7	-	1.3925	0.0123254	0.0322641
MW0145906HN	Asn-Thr-Ile-Arg	Amino acid and Its metabolites	Small Peptide	C20H38N8O7	-	1.39884	0.0102691	0.0285183
MW0145988N	Asn-Nap-OH	Amino acid and Its metabolites	Small Peptide	C22H19N3O7	-	1.21855	4.86721e-06	0.000193823
MW0146099HN	Asp-Glu-His-Glu	Amino acid and Its metabolites	Small Peptide	C20H28N6O11	-	1.18571	0.00753037	0.0228332
MW0149953HN	Glu-Asp-Thr-Glu	Amino acid and Its metabolites	Small Peptide	C18H28N4O12	-	1.44861	6.73391e-05	0.00100425
MW0150333P	Gly-Asp-Val	Amino acid and Its metabolites	Small Peptide	C11H19N3O6	-	1.64158	0.000120338	0.00144684
MW0150376P	Gly-His-Phe	Amino acid and Its metabolites	Small Peptide	C17H21N5O4	-	1.62479	0.000248193	0.00228083
MW0150496P	Gly-Thr-Phe-Thr-Asp	Amino acid and Its metabolites	Small Peptide	C23H33N5O10	-	1.5591	0.000229809	0.00215555
MW0151016P	His-Lys-Met	Amino acid and Its metabolites	Small Peptide	C17H30N6O4S1	-	1.10683	0.0299417	0.0623635
MW0151141P	His-Val-Asn	Amino acid and Its metabolites	Small Peptide	C15H24N6O5	-	1.37134	0.00455029	0.0161149
MW0151417HN	Ile-Glu-His-Lys	Amino acid and Its metabolites	Small Peptide	C23H39N7O7	-	1.35876	0.0151455	0.0376433
MW0151609P	Ile-Thr-Val-Lys-Leu	Amino acid and Its metabolites	Small Peptide	C27H52N6O7	-	1.00255	0.00774154	0.0232669
MW0152324N	Leu-Glu-Lys-Glu	Amino acid and Its metabolites	Small Peptide	C22H39N5O9	-	1.67465	0.00118629	0.00651025
MW0152392P	Leu-Leu-Asp-Leu-Leu	Amino acid and Its metabolites	Small Peptide	C28H51N5O8	-	1.31328	0.0196764	0.0460917
MW0152498P	Leu-Ser-Phe-Met-Gln	Amino acid and Its metabolites	Small Peptide	C28H44N6O8S	-	1.48682	0.00268295	0.0112401
MW0152536P	Leu-Tyr-Asp	Amino acid and Its metabolites	Small Peptide	C19H27N3O7	-	1.61357	5.43308e-05	0.000885098
MW0152568P	Leu-Val-Phe-Ala-Ile	Amino acid and Its metabolites	Small Peptide	C29H47N5O6	-	1.53285	0.00397639	0.0145422
MW0153079P	Lys-Met-Met	Amino acid and Its metabolites	Small Peptide	C16H32N4O4S2	-	1.58499	0.00111544	0.00638615
MW0153149P	Lys-Thr-Glu-Lys-Ala	Amino acid and Its metabolites	Small Peptide	C24H45N7O9	-	1.43247	0.0271534	0.058414
MW0153180HN	Lys-Tyr-Ile-Glu	Amino acid and Its metabolites	Small Peptide	C26H41N5O8	-	1.40752	0.0163755	0.0398708
MW0153524P	Met-Cys-Asp-Phe-Thr	Amino acid and Its metabolites	Small Peptide	C25H37N5O9S2	-	1.65686	1.14643e-06	9.18143e-05
MW0154271HN	Nap-Asp-OH	Amino acid and Its metabolites	Small Peptide	C22H18N2O8	-	1.3839	0.00326414	0.012904
MW0155075P	Phe-Ala-Glu-Lys-Ile	Amino acid and Its metabolites	Small Peptide	C29H46N6O8	-	1.5099	0.0109067	0.0295685
MW0155108P	Phe-Asn-Ile-Glu	Amino acid and Its metabolites	Small Peptide	C24H35N5O8	-	1.44681	0.00892487	0.0257589
MW0155239P	Phe-Ile-Val-Gly-Asp	Amino acid and Its metabolites	Small Peptide	C26H39N5O8	-	1.03249	0.0102282	0.0285183
MW0155399HN	Phe-Val-Arg-Arg	Amino acid and Its metabolites	Small Peptide	C26H44N10O5	-	1.26275	0.000882652	0.00547305
MW0155401P	Phe-Val-Asp-Lys	Amino acid and Its metabolites	Small Peptide	C24H37N5O7	-	1.55579	0.0100006	0.0280018
MW0155408P	Phe-Val-His-Arg	Amino acid and Its metabolites	Small Peptide	C26H39N9O5	-	1.4898	0.0307298	0.0635153
MW0155425N	Phe4Cl-HoPhe-OH	Amino acid and Its metabolites	Small Peptide	C24H21ClN2O6	-	1.55458	0.00124939	0.00674369
MW0155430HN	Phe4Cl-Nap-OH	Amino acid and Its metabolites	Small Peptide	C27H21ClN2O6	-	1.65306	3.66696e-05	0.000691705
MW0155857P	Pro-Glu-Leu-Ala-Lys	Amino acid and Its metabolites	Small Peptide	C25H44N6O8	-	1.43128	0.0156876	0.0386688
MW0155997P	Pro-Ser-Val	Amino acid and Its metabolites	Small Peptide	C13H23N3O5	-	1.36181	8.62988e-06	0.000286384
MW0156458N	S-(2-Chloroethyl)glutathione	Amino acid and Its metabolites	Small Peptide	C12H20ClN3O6S	75607-61-3	1.24329	0.00555033	0.018562
MW0156990N	Ser-Abu-OH	Amino acid and Its metabolites	Small Peptide	C13H16N2O7	-	1.15446	0.000556015	0.00405032
MW0157845HN	Thr-Tyr-Leu-Glu	Amino acid and Its metabolites	Small Peptide	C24H36N4O9	-	1.46189	1.01877e-08	9.12821e-06
MW0157864P	Thr-Val-Leu-Arg	Amino acid and Its metabolites	Small Peptide	C21H41N7O6	-	1.47728	0.00938705	0.0267009
MW0158300HN	Trp-HoPhe-OH	Amino acid and Its metabolites	Small Peptide	C27H25N3O6	-	1.25237	0.00187831	0.0088811
MW0158415P	Tyr-Asp-Leu-Glu	Amino acid and Its metabolites	Small Peptide	C24H34N4O10	-	1.51651	0.000300656	0.00259027
MW0158462P	Tyr-Glu-Phe	Amino acid and Its metabolites	Small Peptide	C23H27N3O7	-	1.45411	0.0141993	0.0361274
MW0158487P	Tyr-His-Phe	Amino acid and Its metabolites	Small Peptide	C24H27N5O5	-	1.64713	2.5204e-06	0.000154937
MW0158610P	Tyr-Ser-Phe-Val-Phe	Amino acid and Its metabolites	Small Peptide	C35H43N5O8	-	1.45013	3.55311e-05	0.00067736
MW0158711N	TyrMe-Ser-OH	Amino acid and Its metabolites	Small Peptide	C19H20N2O8	-	1.45629	0.0118473	0.0314524
MW0158717N	TyrMe-Tyr-OH	Amino acid and Its metabolites	Small Peptide	C25H24N2O8	-	1.52421	0.000778401	0.00507234
MW0158899HN	Val-Arg-Ile-Asp	Amino acid and Its metabolites	Small Peptide	C21H39N7O7	-	1.42472	0.00860844	0.0251243
MW0159076HN	Val-Leu-Ser-Pro-Ala	Amino acid and Its metabolites	Small Peptide	C22H39N5O7	-	1.54519	0.00844399	0.0249278
MW0159289P	Val-Met	Amino acid and Its metabolites	Small Peptide	C10H20N2O3S	14486-09-0	1.43611	0.00513498	0.0177259
MW0168282P	PR dipeptide	Amino acid and Its metabolites	Small Peptide	C11H21N5O3	-	1.32414	0.00422534	0.0152725
MEDP2356*252	Phe-Asp	Amino acid and Its metabolites	Small Peptide	C13H16N2O5	22828-05-3	1.48767	0.0168137	0.0406615
MEDP2546*135	Gly-Glu	Amino acid and Its metabolites	Small Peptide	C7H12N2O5	7412-78-4	1.42054	0.00105468	0.00618525
MEDP2570*145	Ile-Asn	Amino acid and Its metabolites	Small Peptide	C10H19N3O4	59652-59-4	1.318	0.0098587	0.0278217
MEDP1860*089	Glu-Leu	Amino acid and Its metabolites	Small Peptide	C11H20N2O5	2566-39-4	1.42655	0.00590696	0.0193054
Benzene and substituted derivatives
MEDL01997N	Prunasin	Benzene and substituted derivatives	Benzene and substituted derivatives	C14H17NO6	99-18-3	1.51735	5.53787e-05	0.000886059
MEDN0084	Benzoic Acid	Benzene and substituted derivatives	Benzene and substituted derivatives	C7H6O2	65-85-0	1.40017	0.00030343	0.00260166
MEDN1231	1-O-vanillyl-β-D-glucose	Benzene and substituted derivatives	Benzene and substituted derivatives	C14H18O9	-	1.6698	1.65376e-05	0.000429499
MEDN1814	Dihydrodaidzein	Benzene and substituted derivatives	Benzene and substituted derivatives	C15H12O4	17238-05-0	1.65223	4.8247e-05	0.000808025
MEDN2153*038	Isoferulic acid	Benzene and substituted derivatives	Benzene and substituted derivatives	C10H10O4	25522-33-2	1.32823	0.0216522	0.0496173
MEDP0099	Methyleugenol	Benzene and substituted derivatives	Benzene and substituted derivatives	C11H14O2	93-15-2	1.48688	0.000144969	0.0016442
MEDP0646P	2,3-Dihydrobenzofuran	Benzene and substituted derivatives	Benzene and substituted derivatives	C8H8O	496-16-2	1.08489	0.0353281	0.0708398
MEDP0788	Diphenylamine	Benzene and substituted derivatives	Benzene and substituted derivatives	C12H11N	122-39-4	1.48324	0.0290845	0.0613892
MEDP1031	2-Phenylethanol	Benzene and substituted derivatives	Benzene and substituted derivatives	C8H10O	-	1.30367	0.000492774	0.00369477
MEDP1033	Benzaldehyde	Benzene and substituted derivatives	Benzene and substituted derivatives	C7H6O	100-52-7	1.11319	0.0451507	0.0847226
MEDP1152	4-Vinylguaiacol	Benzene and substituted derivatives	Benzene and substituted derivatives	C9H10O2	7786-61-0	1.6253	0.000158284	0.00176177
MEDP2105	3,6,9,12,15,18,21-Heptaoxatricosane-21,23-diol	Benzene and substituted derivatives	Benzene and substituted derivatives	C16H34O9	5117-19-1	1.0213	0.0293654	0.0615471
MEDP2113	2-Phenylpropylamine	Benzene and substituted derivatives	Benzene and substituted derivatives	C9H13N	582-22-9	1.07441	0.0156467	0.0386211
MEDP2149	Inoline-(β-Xantholine)	Benzene and substituted derivatives	Benzene and substituted derivatives	C14H13NO4	83-95-4	1.32695	1.48132e-05	0.000390371
MEDP2264P	4-Hydroxyphenylacetaldehyde	Benzene and substituted derivatives	Benzene and substituted derivatives	C8H8O2	7339-87-9	1.46844	2.05511e-05	0.000484574
MEDP2675	4-(Methylamino)phenol	Benzene and substituted derivatives	Benzene and substituted derivatives	C7H9NO	55-55-0	1.38923	0.00566756	0.0187385
MEDP3227	1-(Isopropylamino)-3-(1-naphthyloxy)-2-propanol	Benzene and substituted derivatives	Benzene and substituted derivatives	C16H21NO2	-	1.45387	0.00172956	0.00844815
MEDP4154*089	Diaveridine	Benzene and substituted derivatives	Benzene and substituted derivatives	C13H16N4O2	-	1.42655	0.00590696	0.0193054
MW0004145P	3-Nitrobenzanthrone	Benzene and substituted derivatives	Benzene and substituted derivatives	C17H9NO3	-	1.58553	0.000605769	0.00432485
MW0004954N	4-Ethynylaniline	Benzene and substituted derivatives	Benzene and substituted derivatives	C8H7N	14235-81-5	1.48392	0.0023583	0.0102575
MW0005934N	Acetarsol	Benzene and substituted derivatives	Benzene and substituted derivatives	C8H10AsNO5	97-44-9	1.40043	0.00457092	0.016156
MW0006121N	Barbamide	Benzene and substituted derivatives	Benzene and substituted derivatives	C20H23Cl3N2O2S	-	1.53	0.00377906	0.0140791
MW0006129N	benfluralin	Benzene and substituted derivatives	Benzene and substituted derivatives	C13H16F3N3O4	-	1.00407	0.00596713	0.019422
MW0007460HN	Ketoprofen	Benzene and substituted derivatives	Benzene and substituted derivatives	C16H14O3	22071-15-4	1.25453	0.00553979	0.018562
MW0009108HN	Nitrobenzene	Benzene and substituted derivatives	Benzene and substituted derivatives	C6H5NO2	98-95-3	1.54935	0.000309543	0.00262892
MW0009246HN	O-Desmethylnaproxen	Benzene and substituted derivatives	Benzene and substituted derivatives	C13H12O3	52079-10-4	1.60103	3.99419e-05	0.000720381
MW0009671HN	Rhein	Benzene and substituted derivatives	Benzene and substituted derivatives	C15H8O6	478-43-3	1.36811	0.00173017	0.00844815
MW0113587N	6-{[(16R)-5,11-dihydroxy-10-(hydroxymethyl)-8,8,12,16-tetramethyl-3-[1-(2-methyl-1,3-thiazol-4-yl)prop-1-en-2-yl]-9-oxo-17-oxa-4-azabicyclo[14.1.0]heptadec-4-en-7-yl]oxy}-3,4,5-trihydroxyoxane-2-carboxylic acid	Benzene and substituted derivatives	Benzene and substituted derivatives	C33H50N2O12S	-	1.49895	0.0391926	0.0766737
MW0113603N	6-{[(1R,16S)-5,7-dihydroxy-8,8,10,12,16-pentamethyl-3-[1-(2-methyl-1,3-thiazol-4-yl)prop-1-en-2-yl]-9-oxo-17-oxa-4-azabicyclo[14.1.0]heptadec-4-en-11-yl]oxy}-3,4,5-trihydroxyoxane-2-carboxylic acid	Benzene and substituted derivatives	Benzene and substituted derivatives	C33H50N2O11S	-	1.48596	0.0012758	0.00681373
MW0113931P	Amygdalin	Benzene and substituted derivatives	Benzene and substituted derivatives	C20H27NO11	29883-15-6	1.14557	1.08121e-06	9.18143e-05
MW0114815N	Melilotoside	Benzene and substituted derivatives	Benzene and substituted derivatives	C15H18O8	618-67-7	1.07292	0.0189974	0.044912
MW0121335P	5-Chloro-1-(piperidin-4-yl)-1H-benzo[d]imidazol-2(3H)-one	Benzene and substituted derivatives	Benzene and substituted derivatives	C12H14ClN3O	-	1.61644	1.94689e-05	0.000468258
MW0125658N	N-benzyl-1-methyl-1H-pyrazolo[3,4-d]pyrimidin-4-amine	Benzene and substituted derivatives	Benzene and substituted derivatives	C13H13N5	105903-56-8	1.61125	0.0004275	0.00331637
MW0134037N	5,7,3',4',5'-Pentahydroxyflavanone	Benzene and substituted derivatives	Benzene and substituted derivatives	C15H12O7	-	1.68081	1.06213e-05	0.000312022
MW0135473N	6-[3,4,5-trihydroxy-6-(hydroxymethyl)oxan-2-yl]-2-(2,4,5-trihydroxyphenyl)-3,4-dihydro-2H-1-benzopyran-3,5,7-triol	Benzene and substituted derivatives	Benzene and substituted derivatives	C21H24O12	-	1.21295	0.0450316	0.0845876
MW0138079N	Epigallocatechin	Benzene and substituted derivatives	Benzene and substituted derivatives	C15H14O7	970-74-1	1.59672	0.00219721	0.00972198
MW0139675P	Scoparone	Benzene and substituted derivatives	Benzene and substituted derivatives	C11H10O4	120-08-1	1.5298	0.000137061	0.00158065
MW0140264N	2-Butyl-3-(3,5-diiodo-4-hydroxy benzoyl) benzofuran	Benzene and substituted derivatives	Benzene and substituted derivatives	C19H16I2O3	1951-26-4	1.36762	0.00532679	0.0181131
MW0141330HN	12-Deoxyaklanonic acid	Benzene and substituted derivatives	Benzene and substituted derivatives	C21H18O7	-	1.23197	0.0221484	0.0504319
MW0141731N	1-Fluoro-4-[2-(4-methylsulfonylphenyl)cyclopenten-1-yl]benzene	Benzene and substituted derivatives	Benzene and substituted derivatives	C18H17FO2S	158959-32-1	1.46034	0.000421875	0.00330131
MW0142074N	2',5'-Dichloro-2-hydroxybiphenyl	Benzene and substituted derivatives	Benzene and substituted derivatives	C12H8Cl2O	53905-30-9	1.15477	0.000137601	0.00158065
MW0142261N	(E)-2-bromo-4-oxo-hex-2-enedioic Acid	Benzene and substituted derivatives	Benzene and substituted derivatives	C6H5BrO5	-	1.36614	0.0299985	0.0623635
MW0143323HN	4-(Heptyloxy)benzoic acid	Benzene and substituted derivatives	Benzene and substituted derivatives	C14H20O3	15872-42-1	1.48994	3.50451e-06	0.000165377
MW0146784N	Bisphenol A bis(2-hydroxypropyl) ether	Benzene and substituted derivatives	Benzene and substituted derivatives	C21H28O4	116-37-0 | 37353-75-6	1.22169	0.00174743	0.00850921
MW0150791N	Hexestrol monomethyl ether	Benzene and substituted derivatives	Benzene and substituted derivatives	C19H24O2	13026-26-1	1.62111	6.7734e-07	7.5862e-05
MW0153949N	3-Monobromobisphenol A	Benzene and substituted derivatives	Benzene and substituted derivatives	C15H15BrO2	-	1.3984	0.02366	0.0528663
MW0168908N	Carminic acid	Benzene and substituted derivatives	Benzene and substituted derivatives	C22H20O13	1260-17-9 | 1390-65-4	1.42668	0.0153748	0.0380857
MEDP0085*236	Tyramine	Benzene and substituted derivatives	Benzene and substituted derivatives	C8H11NO	51-67-2	1.0334	0.00372662	0.0139418
MEDP3244*255	Morphine	Benzene and substituted derivatives	Benzene and substituted derivatives	C17H19NO3	57-27-2	1.16558	0.0011288	0.00640062
MADN0411*308	3-Amino-4-Hydroxybenzoic Acid	Benzene and substituted derivatives	Phenolic acids	C7H7NO3	1571-72-8	1.35009	0.029749	0.0620608
MADN0416	4-Hydroxy-3,5-dimethoxybenzoic acid	Benzene and substituted derivatives	Phenolic acids	C9H10O5	530-57-4	1.28111	0.0150163	0.0374302
MEDP0507	2-Hydroxycinnamic acid	Benzene and substituted derivatives	Phenolic acids	C9H8O3	614-60-8	1.20336	0.0163074	0.0397589
MEDN0722	Orcinol	Benzene and substituted derivatives	Phenolics	C7H8O2	504-15-4	1.47462	0.011162	0.0299884
MEDN1092	4-acetoxyphenol	Benzene and substituted derivatives	Phenolics	C8H8O3	3233-32-7	1.1176	0.00381806	0.0141677
MEDN4014	Moupinamide	Benzene and substituted derivatives	Phenolics	C18H19NO4	66648-43-9	1.22416	0.00281933	0.0116957
MEDP0894	3-Methoxytyramine	Benzene and substituted derivatives	Phenolics	C9H13NO2	1477-68-5	1.58911	9.23488e-05	0.00119923
MEDP3216	Metoprolol	Benzene and substituted derivatives	Phenolics	C15H25NO3	37350-58-6	1.38492	0.00336987	0.0131279
MEDP4125	Norfenefrine	Benzene and substituted derivatives	Phenolics	C8H11NO2	-	1.03119	0.00106145	0.00618994
MW0010040P	Vanylglycol	Benzene and substituted derivatives	Phenolics	C9H12O4	534-82-7	1.09928	0.0397731	0.0773614
MW0106596N	Enterobactin	Benzene and substituted derivatives	Phenolics	C30H27N3O15	9001-98-3	1.4891	8.13434e-07	8.57455e-05
MEDN0124*024	Protocatechuic Acid	Benzene and substituted derivatives	Phenolics	C7H6O4	99-50-3	1.10465	0.0033632	0.0131279
Bile acids
MEDN0105	Taurocholic acid	Bile acids	Bile acids	C26H45NO7S	81-24-3	1.51495	0.00310005	0.0124766
MEDN1059	Tauroursodeoxycholic acid	Bile acids	Bile acids	C26H45NO6S	14605-22-2	1.35886	0.0213386	0.0493404
MW0063751P	Taurolithocholic acid	Bile acids	Bile acids	C26H45NO5S	516-90-5	1.14263	0.0016708	0.00824816
Carbohydrates and Its metabolites
MADN0054	D-Glucose 6-Phosphate	Carbohydrates and Its metabolites	Phosphate sugars	C6H13O9P	56-73-5	1.66197	8.91405e-06	0.000288461
MADN0174	D-Glucono-1,5-Lactone	Carbohydrates and Its metabolites	Sugar acids	C6H10O6	90-80-2	1.39147	0.0211475	0.0489618
MADN0370*350	cellobiose	Carbohydrates and Its metabolites	Sugars	C12H22O11	528-50-7	1.17455	0.0440963	0.0834431
MADN0540	Maltohexaose	Carbohydrates and Its metabolites	Carbohydrates and Its metabolites	C36H62O31	34620-77-4	1.48846	9.88101e-05	0.0012558
MADN0621	D-Maltopentaose	Carbohydrates and Its metabolites	Carbohydrates and Its metabolites	C30H52O26	34620-76-3	1.15009	0.00127298	0.00681373
MADN0708	Sedoheptulose 7-Phosphate	Carbohydrates and Its metabolites	Phosphate sugars	C7H15O10P	2646-35-7	1.2971	0.0374498	0.0741028
MADN3700	alpha-D-glucose-1-phosphate	Carbohydrates and Its metabolites	Phosphate sugars	C6H13O9P	59-56-3	1.42606	0.00093991	0.00572898
MEDN0233*056	Maltose	Carbohydrates and Its metabolites	Sugars	C12H22O11	69-79-4	1.47164	0.00114654	0.00640062
MEDN0538*061	UDP-glucose	Carbohydrates and Its metabolites	Sugars	C15H24N2O17P2	133-89-1	1.6358	0.0007301	0.00482782
MEDN1057	2-Methyl-d-erythritol 2,4-cyclodiphosphate	Carbohydrates and Its metabolites	Phosphate sugars	C5H12O9P2	143488-44-2	1.564	0.00334007	0.0131259
MEDN1532*228	Galacturonic acid	Carbohydrates and Its metabolites	Sugar acids	C6H10O7	685-73-4	1.50008	0.0124514	0.0324316
MEDN1631	UDP-xylose	Carbohydrates and Its metabolites	Sugars	C14H22N2O16P2	3616-06-6	1.6183	0.00198326	0.00923116
MEDN1757*060	Isomaltotriose	Carbohydrates and Its metabolites	Sugars	C18H32O16	3371-50-4	1.67119	3.32353e-05	0.000653113
MEDN2102	Rhamnonic acid	Carbohydrates and Its metabolites	Sugar acids	C6H12O6	6422-34-0	1.46495	0.00845536	0.0249278
MEDN3671	beta-D-Glucopyranuronic acid	Carbohydrates and Its metabolites	Sugar acids	C6H10O7	23018-83-9	1.45911	0.00323351	0.0128411
MEDP1753	Glucosaminic acid	Carbohydrates and Its metabolites	Sugar acids	C6H13NO6	3646-68-2	1.50807	0.00104821	0.00618525
MEDP1990*165	Melibiose	Carbohydrates and Its metabolites	Sugars	C12H22O11	585-99-9	1.39867	0.00177792	0.00854166
MEDP2359	N-acetyl-D-Lactosamine	Carbohydrates and Its metabolites	Carbohydrates and Its metabolites	C14H25NO11	32181-59-2	1.60794	1.17842e-06	9.18143e-05
MEDTN01088HN	Lyxo-2-Hexulose	Carbohydrates and Its metabolites	Carbohydrates and Its metabolites	C6H12O6	87-81-0 | 17598-81-1	1.43364	0.0153873	0.0380857
MW0103009P	Turanose	Carbohydrates and Its metabolites	Sugars	C12H22O11	547-25-1	1.41699	0.0183512	0.0436145
MW0114003HN	Bifurcose	Carbohydrates and Its metabolites	Carbohydrates and Its metabolites	C24H42O21	3568-31-8	1.39835	0.000413975	0.0032537
MW0114649HN	Isomaltose	Carbohydrates and Its metabolites	Sugars	C12H22O11	499-40-1	1.29	0.0259383	0.0563411
MW0144923N	alpha-1,5-L-Arabinotetraose	Carbohydrates and Its metabolites	Sugars	C20H34O17	-	1.37938	0.0467899	0.0871596
MW0144924N	alpha-L-Araf-(1->5)-alpha-L-Araf-(1->5)-L-Araf	Carbohydrates and Its metabolites	Sugars	C15H26O13	-	1.61268	0.00249629	0.0107533
MW0145061N	Amylopectin	Carbohydrates and Its metabolites	Carbohydrates and Its metabolites	C30H52O26	9037-22-3	1.49096	0.00365672	0.0137954
MEDN0230*056	Lactulose	Carbohydrates and Its metabolites	Sugars	C12H22O11	4618-18-2	1.47164	0.00114654	0.00640062
MEDN0229*056	Lactose	Carbohydrates and Its metabolites	Sugars	C12H22O11	63-42-3	1.47164	0.00114654	0.00640062
MEDN0224*056	Trehalose	Carbohydrates and Its metabolites	Sugars	C12H22O11	99-20-7	1.47164	0.00114654	0.00640062
MEDN1087*061	UDP-D-galactose	Carbohydrates and Its metabolites	Sugars	C15H24N2O17P2	2956-16-3	1.6358	0.0007301	0.00482782
MEDN0237*228	Glucuronic Acid	Carbohydrates and Its metabolites	Sugar acids	C6H10O7	6556-12-3	1.50008	0.0124514	0.0324316
MEDN0222*060	Melezitose	Carbohydrates and Its metabolites	Sugars	C18H32O16	597-12-6	1.67119	3.32353e-05	0.000653113
MEDN0236*060	Raffinose	Carbohydrates and Its metabolites	Sugars	C18H32O16	512-69-6	1.67119	3.32353e-05	0.000653113
MEDN0234*060	Maltotriose	Carbohydrates and Its metabolites	Sugars	C18H32O16	1109-28-0	1.67119	3.32353e-05	0.000653113
MEDP1011*162	Sucrose	Carbohydrates and Its metabolites	Sugars	C12H22O11	57-50-1	1.34052	0.00509016	0.0176092
MEDP1844*165	alpha-D-Glucopyranoside,-beta-D-fructofuranosyl	Carbohydrates and Its metabolites	Sugars	C12H22O11	1192061-43-0	1.39867	0.00177792	0.00854166
MEDP3149*165	Gentiobiose	Carbohydrates and Its metabolites	Sugars	C12H22O11	554-91-6	1.39867	0.00177792	0.00854166
CoEnzyme and vitamins
MADN0069	Pantothenol	CoEnzyme and vitamins	CoEnzyme and vitamins	C9H19NO4	16485-10-2	1.40478	0.036141	0.0719607
MADN1193	Flavin Single Nucleotide(FMN)	CoEnzyme and vitamins	CoEnzyme and vitamins	C17H21N4O9P	130-40-5	1.67206	0.0010456	0.00618525
MEDN0245	Pantothenic acid	CoEnzyme and vitamins	CoEnzyme and vitamins	C9H17NO5	79-83-4	1.53942	0.000624448	0.00438135
MEDN1015	Nicotinic Acid	CoEnzyme and vitamins	CoEnzyme and vitamins	C6H5NO2	59-67-6	1.48583	0.00987919	0.0278357
MEDP0247	Nicotinuric Acid	CoEnzyme and vitamins	CoEnzyme and vitamins	C8H8N2O3	583-08-4	1.59807	0.000102188	0.00128958
MEDP0394	4-Hydroxyretinoic Acid	CoEnzyme and vitamins	CoEnzyme and vitamins	C20H28O3	66592-72-1	1.23471	0.000178219	0.00192391
MEDP2045	Vitamin A acid	CoEnzyme and vitamins	CoEnzyme and vitamins	C20H28O2	302-79-4	1.47305	0.0237918	0.0530679
Organic acid and Its derivatives
MADN1586	2-(10-Heptadecenyl)-6-hydroxybenzoic acid	FA	FA	C24H38O3	111047-30-4	1.33844	0.0124268	0.0324316
MEDP0510	Carnitine C2:0	FA	CAR	C9H17NO4	14992-62-2	1.00826	0.00689671	0.0213133
MEDP0517	Palmitoylcarnitine	FA	CAR	C23H45NO4	18877-64-0	1.57232	0.00539304	0.018269
MEDP1289	Carnitine C6:0	FA	CAR	C13H25NO4	6418-78-6	1.56174	0.00042724	0.00331637
MEDP1375	Carnitine C20-OH	FA	CAR	C27H53NO5	-	1.56516	0.0313623	0.0644511
MEDP1380	Carnitine C20:1	FA	CAR	C27H51NO4	-	1.03569	2.32753e-05	0.000527755
MEDP1383	Carnitine C20:5	FA	CAR	C27H43NO4	-	1.10467	0.00346078	0.0133658
MEDP1390	Carnitine C18:1	FA	CAR	C25H47NO4	-	1.16297	0.0219085	0.0500128
MEDP1393	Carnitine C18:4	FA	CAR	C25H41NO4	-	1.60153	0.0007372	0.00485684
MEDP1406	Carnitine C14:1	FA	CAR	C21H39NO4	-	1.49799	0.00449846	0.0159912
MEDP1412	Carnitine C13:1	FA	CAR	C20H37NO4	-	1.61597	6.78094e-05	0.00100425
MEDP1414	Carnitine C12:1	FA	CAR	C19H35NO4	-	1.43211	0.000902026	0.00555474
MEDP1417	Carnitine C10:1-OH	FA	CAR	C17H31NO5	-	1.65514	3.21179e-05	0.000653113
MEDP1418	Carnitine C11:1	FA	CAR	C18H33NO4	-	1.66651	3.29032e-07	5.36023e-05
MEDP1434	Carnitine C4:DC	FA	CAR	C11H19NO6	-	1.62518	0.00010421	0.0013059
MEDP1438	Carnitine C6:1	FA	CAR	C13H23NO4	-	1.34503	0.000382972	0.00309496
MEDP1518	Carnitine C10:1	FA	CAR	C17H31NO4	98930-66-6	1.4187	0.000250621	0.00228376
MEDP1526	Carnitine C15	FA	CAR	C22H43NO4	-	1.51452	0.0360372	0.0719607
MEDP1529	Carnitine C14:2:DC	FA	CAR	C21H35NO6	-	1.42523	0.0344737	0.0693446
MEDP2814	Carnitine C5-OH	FA	CAR	C12H23NO5	-	1.61327	0.000251061	0.00228376
MEDP2819	Carnitine C3:1-2OH	FA	CAR	C10H17NO6	910825-21-7	1.39548	0.000168819	0.00184466
MEDP2821	Carnitine C16:1-OH	FA	CAR	C23H43NO5	-	1.27242	0.0134294	0.0344364
MEDP2822	Carnitine C16:1-2OH	FA	CAR	C23H43NO6	42150-38-9	1.47076	0.00600906	0.019422
MEDP2871	Carnitine C24:5	FA	CAR	C31H51NO4	-	1.41613	0.0303283	0.0629032
MW0054414HN	L-Palmitoylcarnitine	FA	CAR	C23H45NO4	2364-67-2	1.33419	0.0162041	0.039615
MEDP2737	N-Tetradecanoyl-L-homoserine lactone	FA	FA	C18H33NO3	202284-87-5	1.4872	8.42414e-05	0.0011593
MEDP2738	2-Hexadecanoylthio-1-ethylphosphorylcholine	FA	FA	C23H48NO5PS	60793-01-3	1.54953	0.0134534	0.0344406
MEDN0825	13-methylmyristic acid	FA	FFA	C15H30O2	2485-71-4	1.42403	2.88033e-05	0.000621874
MEDN1069	FFA(18:4)	FA	FFA	C18H28O2	20290-75-9	1.0792	0.000785399	0.00507907
MW0052448HN	Docosahexaenoic acid	FA	FFA	C22H32O2	6217-54-5	1.05286	0.00868937	0.0253028
MEDN0350	(±)15-HETE	FA	Oxidized lipids	C20H32O3	54845-95-3	1.37981	0.000132309	0.00153959
MEDN0373	LipoxinA4	FA	Oxidized lipids	C20H32O5	89663-86-5	1.67575	3.38225e-05	0.000653113
MEDN0751	(±)12-HETE	FA	Oxidized lipids	C20H32O3	71030-37-0	1.48789	0.000296837	0.00258219
MEDN0753HN	(±)16-HETE	FA	Oxidized lipids	C20H32O3	128914-46-5	1.43567	0.00434131	0.0155904
MEDN0759	(±)5-HEPE	FA	Oxidized lipids	C20H30O3	83952-40-3	1.57571	0.00490664	0.0171064
MEDN0760	(±)5-HETE	FA	Oxidized lipids	C20H32O3	70608-72-9	1.65861	2.35605e-05	0.000527755
MEDN0780	5-F2t-IsoP	FA	Oxidized lipids	C20H34O5	180469-63-0	1.48052	0.000500699	0.00370765
MEDN1417N	(±)13-HpODE	FA	Oxidized lipids	C18H32O4	23017-93-8	1.52479	1.05616e-06	9.18143e-05
MEDN1426	9(S),12(S),13(S)-TriHOME	FA	Oxidized lipids	C18H34O5	97134-11-7	1.53028	0.00895003	0.0257589
MW0141369P	13,14-epoxy Fluprostenol Isopropyl Ester	FA	Oxidized lipids	C26H35F3O7	-	1.00332	0.0291737	0.0614327
MW0141441N	15-keto Fluprostenol	FA	Oxidized lipids	C23H27F3O6	-	1.47548	0.00874074	0.0253864
Flavonoids
MW0114148HN	Cynarine	Flavonoids	Anthocyanidins	C25H24O12	30964-13-7	1.41777	0.00632401	0.019987
MW0138800N	Liquiritigenin	Flavonoids	Dihydroflavone	C15H12O4	578-86-9	1.59391	0.000697237	0.0047149
MW0169323P	Isoliquiritigenin	Flavonoids	Dihydroflavone	C15H12O4	961-29-5	1.41018	7.96292e-06	0.000273293
pmp000383N	Liquiritin	Flavonoids	Dihydroflavone	C21H22O9	551-15-5	1.19047	1.38476e-07	4.13583e-05
MW0126272HN	Prunetin	Flavonoids	Flavonoid	C16H12O5	552-59-0	1.42838	0.000438562	0.00335856
MW0127618N	(-)-Gallocatechin	Flavonoids	Flavonoid	C15H14O7	-	1.53223	0.00109407	0.00628391
MW0139392HN	Poncirin	Flavonoids	Flavonoid	C28H34O14	14941-08-3	1.56521	0.00144816	0.00737247
MW0139438HN	Pseudobaptigenin	Flavonoids	Flavonoid	C16H10O5	90-29-9	1.54417	0.000105001	0.00130668
MW0139520HN	Quercetin 3-O-malonylglucoside	Flavonoids	Flavonoid	C24H22O15	96862-01-0	1.59331	0.00114599	0.00640062
MW0139522N	Quosp	Flavonoids	Flavonoid	C27H30O17	18609-17-1 | 27459-71-8	1.29589	4.76059e-05	0.00080481
MW0139547N	Quercitrin	Flavonoids	Flavonoid	C21H20O11	522-12-3	1.45604	0.000429858	0.00332028
MW0139922HN	Vicenin 2	Flavonoids	Flavonoid	C27H30O15	23666-13-9	1.54663	0.0231486	0.0522447
MW0154814N	Oxyayanin A	Flavonoids	Flavonoid	C18H16O8	549-17-7	1.34445	0.00282603	0.0116957
MW0169286P	Hyperoside	Flavonoids	Flavonoid	C21H20O12	482-36-0	1.59436	1.00641e-05	0.000310746
MW0169528HN	Naringin	Flavonoids	Flavonoid	C27H32O14	10236-47-2	1.44401	0.0174188	0.0418986
MW0169742N	Isoquercitrin	Flavonoids	Flavonoid	C21H20O12	482-35-9	1.64675	3.86696e-05	0.000714392
MW0136757P	6''-O-Acetylglycitin	Flavonoids	Isoflavones	C24H24O11	134859-96-4	1.06947	4.51668e-07	5.39593e-05
MW0139196P	Ononin	Flavonoids	Isoflavones	C22H22O9	486-62-4	1.14036	1.68557e-07	4.31506e-05
GL
MEDP4196	1-Vaccenoyl-glycerol	GL	MG	C21H40O4	-	1.30724	0.00437928	0.015664
GP
MEDN2393	LPA(0:0/18:2)	GP	LPA	C21H39O7P	-	1.59047	0.000204138	0.00203366
MEDN4039	LPC(16:1/0:0)	GP	LPC	C24H48NO7P	76790-27-7	1.36751	0.0484424	0.0896785
MEDP0434*273	LPC(17:0/0:0)	GP	LPC	C25H52NO7P	50930-23-9	1.5521	0.00234321	0.0102166
MEDP0494*269	LPC(15:0/0:0)	GP	LPC	C23H48NO7P	-	1.55818	0.012051	0.0317114
MEDP0495*275	LPC(0:0/18:2)	GP	LPC	C26H50NO7P	27304-12-7	1.39769	0.00209632	0.00943869
MEDP1328*282	LPC(20:2/0:0)	GP	LPC	C28H54NO7P	-	1.37037	0.00117357	0.00649084
MEDP1331*281	LPC(0:0/20:3)	GP	LPC	C28H52NO7P	-	1.32791	0.0332078	0.0676232
MEDP1343*274	LPC(0:0/18:3)	GP	LPC	C26H48NO7P	-	1.17819	0.0235198	0.052732
MEDP2745	LPC(19:2/0:0)	GP	LPC	C27H52NO7P	-	1.41301	0.0235567	0.052732
MEDP2746	LPC(O-18:3)	GP	LPC	C26H50NO6P	-	1.54152	0.00383863	0.0141831
MEDP2749	LPC(22:3)	GP	LPC	C30H56NO7P	-	1.48901	0.0205116	0.047736
MEDP2835*099	LPC(15:1/0:0)	GP	LPC	C23H46NO7P	-	1.58158	0.00649395	0.0204519
MEDP2836	LPC(17:1/0:0)	GP	LPC	C25H50NO7P	-	1.58242	0.00484848	0.0169366
MEDP2837	LPC(19:1/0:0)	GP	LPC	C27H54NO7P	-	1.50943	0.00800871	0.0238795
MEDP2876*290	LPC(24:6/0:0)	GP	LPC	C32H54NO7P	-	1.31673	0.00159214	0.00794741
MEDP3434	1-(1Z-octadecenyl)-sn-glycero-3-phosphocholine	GP	LPC	C26H54NO6P	-	1.55692	0.00611864	0.0196147
MW0054522HN	1-O-Hexadecyl-lyso-sn-glycero-3-phosphocholine	GP	LPC	C24H52NO6P	17364-21-5	1.47216	0.0149984	0.0374302
MEDP2831*273	LPC(0:0/17:0)	GP	LPC	C25H52NO7P	-	1.5521	0.00234321	0.0102166
MEDP1692*269	LPC(0:0/15:0)	GP	LPC	C23H48NO7P	108273-89-8	1.55818	0.012051	0.0317114
MEDP1341*275	LPC(18:2/0:0)	GP	LPC	C26H50NO7P	-	1.39769	0.00209632	0.00943869
MEDP1332*281	LPC(20:3/0:0)	GP	LPC	C28H52NO7P	1006703-11-2	1.32791	0.0332078	0.0676232
MEDP1345*274	LPC(18:3/0:0)	GP	LPC	C26H48NO7P	-	1.17819	0.0235198	0.052732
MEDP1657	LPC(O-16:0)	GP	LPC-O	C24H52NO6P	52691-62-0	1.59692	0.00162947	0.00810501
MEDP1695	LPC(O-16:1)	GP	LPC-O	C24H50NO6P	97802-53-4	1.58543	0.00285413	0.0117577
MEDP2840	LPC(O-14:0)	GP	LPC-O	C22H48NO6P	-	1.46822	0.00688603	0.0213133
MEDP2841	LPC(O-18:0)	GP	LPC-O	C26H56NO6P	74430-89-0	1.4536	0.0145558	0.0365834
MEDP2843	LPC(O-14:1)	GP	LPC-O	C22H46NO6P	-	1.38713	0.0192447	0.0452579
MEDP2844	LPC(O-20:1)	GP	LPC-O	C28H58NO6P	-	1.60263	0.00210634	0.00946006
MEDP2845	LPC(O-18:2)	GP	LPC-O	C26H52NO6P	-	1.5076	0.00128518	0.00681373
MEDN1269	LPE(0:0/22:6)	GP	LPE	C27H44NO7P	-	1.59645	0.00199672	0.00926975
MEDN1273	LPE(0:0/20:3)	GP	LPE	C25H46NO7P	-	1.47717	0.00548933	0.0184557
MEDN1276	LPE(20:4/0:0)	GP	LPE	C25H44NO7P	-	1.51597	0.00126328	0.00679818
MEDN1277	LPE(0:0/20:5)	GP	LPE	C25H42NO7P	-	1.3058	0.0198255	0.0463198
MEDN1485N	Glycerophospho-N-Arachidonoyl Ethanolamine	GP	LPE	C25H44NO7P	201738-25-2	1.26535	0.046712	0.0871049
MEDN2362	LPE(17:0/0:0)	GP	LPE	C22H46NO7P	-	1.50218	0.00253401	0.0108564
MEDN2365	LPE(17:1/0:0)	GP	LPE	C22H44NO7P	-	1.58187	0.00860561	0.0251243
MW0049041HN	1-Octadecanoyl-cyclophosphatidic acid	GP	PA	C21H41O6P	-	1.26347	0.0134001	0.0344364
MEDP2730	Pov-pc	GP	PC	C29H56NO9P	121324-31-0	1.22525	0.000685172	0.00471328
MW0012846N	[2-hydroxy-3-[(9Z,12Z)-octadeca-9,12-dienoyl]oxypropyl] 2-(trimethylazaniumyl)ethyl phosphate	GP	PC	C26H50NO7P	-	1.33939	0.00102772	0.00611849
MW0013612P	1-Palmitoyl-2-glutaryl-sn-glycero-3-phosphocholine	GP	PC	C29H56NO10P	-	1.45796	0.0145043	0.0365834
MW0013619P	1-O-Octadecyl-2-O-methyl-sn-glycero-3-phosphocholine	GP	PC	C27H58NO6P	77286-66-9	1.00351	0.00851656	0.0250192
MW0057051HN	PC(18:2(9Z,12Z)/16:1(9Z))	GP	PC	C42H78NO8P	-	1.22902	0.00496232	0.017267
MW0057831HN	PC(O-16:0/22:6(4Z,7Z,10Z,13Z,16Z,19Z))	GP	PC	C46H82NO7P	132213-85-5	1.05142	0.032967	0.0672856
MEDP1096*282	PC(12:0/12:0)	GP	PC	C28H56NO8P	3436-44-0	1.37037	0.00117357	0.00649084
MW0058208HN	1-octadecanoyl-2-(4Z,7Z,10Z,13Z,16Z,19Z-docosahexaenoyl)-sn-glycero-3-phosphoethanolamine	GP	PE	C45H78NO8P	-	1.0247	0.0420568	0.0806914
MEDP4241*099	Glycerophospho-N-Oleoyl Ethanolamine	GP	PE	C23H46NO7P	201738-24-1	1.58158	0.00649395	0.0204519
Heterocyclic compounds
MEDN0243N	Pyridoxine	Heterocyclic compounds	Heterocyclic compounds	C8H11NO3	65-23-6	1.24661	0.000497992	0.00370291
MEDN1656	Hydroxypiperazic acid	Heterocyclic compounds	Heterocyclic compounds	C5H10N2O3	-	1.49432	3.21751e-07	5.36023e-05
MEDN1997	1-Acetylpyrrolidine-2-carboxylic acid	Heterocyclic compounds	Heterocyclic compounds	C7H11NO3	1074-79-9	1.34594	0.027578	0.0589735
MEDN2008	3-pyrimidin-2-yl-propionic acid	Heterocyclic compounds	Heterocyclic compounds	C7H8N2O2	439108-20-0	1.65601	0.000311819	0.00263575
MEDN4204	Ohioensin-A	Heterocyclic compounds	Heterocyclic compounds	C23H16O5	121353-47-7	1.35079	0.0102789	0.0285183
MEDP0456	Piperidine	Heterocyclic compounds	Heterocyclic compounds	C5H11N	110-89-4	1.00265	0.0441836	0.0834793
MEDP0792	Pyrrolidine	Heterocyclic compounds	Heterocyclic compounds	C4H9N	123-75-1	1.20699	0.0401489	0.0777804
MEDP1027	3-Hydroxy-2-methyl-4H-pyran-4-one	Heterocyclic compounds	Heterocyclic compounds	C6H6O3	118-71-8	1.38457	2.96185e-07	5.36023e-05
MEDP1315P	Quinoline	Heterocyclic compounds	Heterocyclic compounds	C9H7N	91-22-5	1.41825	7.6234e-06	0.000267865
MEDP1832	Ethyl-maltol	Heterocyclic compounds	Heterocyclic compounds	C7H8O3	4940-11-8	1.32964	3.23746e-06	0.000165377
MEDP1847	5-Hydroxymethyl-2-furaldehyde	Heterocyclic compounds	Heterocyclic compounds	C6H6O3	67-47-0	1.35391	3.84931e-05	0.000714392
MEDP1981	2,8-Quinolinediol	Heterocyclic compounds	Heterocyclic compounds	C9H7NO2	15450-76-7	1.5335	0.00259905	0.0110721
MEDP1982	2-Methyl-1-Pyrroline	Heterocyclic compounds	Heterocyclic compounds	C5H9N	872-32-2	1.20883	0.0305875	0.0632943
MEDP2110	2-Ethyl-4-hydroxy-5-methyl-3(2H)-furanone	Heterocyclic compounds	Heterocyclic compounds	C7H10O3	27538-10-9	1.42252	0.0340638	0.0689744
MEDP2164	2,2-Dihydroxymethyl-1-azabicyclo[2.2.2]octan-3-one	Heterocyclic compounds	Heterocyclic compounds	C9H15NO3	5608-24-2	1.4063	0.00365403	0.0137954
MEDP2364	4-Amino-5-hydroxymethyl-2-methylpyrimidine	Heterocyclic compounds	Heterocyclic compounds	C6H9N3O	73-67-6	1.3351	0.0395821	0.077183
MEDP2375	Ectoine	Heterocyclic compounds	Heterocyclic compounds	C6H10N2O2	96702-03-3	1.52116	0.000324468	0.0027298
MEDP4236	Lucidine B	Heterocyclic compounds	Heterocyclic compounds	C30H49N3O	71384-23-1 | 1361-15-5	1.55161	0.0133044	0.0343042
MW0049039P	Costunolide	Heterocyclic compounds	Heterocyclic compounds	C15H20O2	553-21-9	1.36137	0.0138097	0.0353023
MW0054269N	Lamiide	Heterocyclic compounds	Heterocyclic compounds	C17H26O12	27856-54-8	1.0621	0.0119731	0.0316456
MW0102971N	Normonal	Heterocyclic compounds	Heterocyclic compounds	C16H20ClN3O3S	73803-48-2	1.19492	1.82903e-05	0.000468232
MW0106561N	Droxidopa	Heterocyclic compounds	Heterocyclic compounds	C9H11NO5	23651-95-8	1.54626	0.00544885	0.0184233
MW0106600P	2-[[(2S,3S)-2-[acetyl(methyl)amino]-3-methylpentanoyl]amino]-N-[(2S,3R)-3-hydroxy-1-[[4-methyl-1-(2-methyloxiran-2-yl)-1-oxopentan-2-yl]amino]-1-oxobutan-2-yl]-3-methylpentanamide	Heterocyclic compounds	Heterocyclic compounds	C28H50N4O7	-	1.51924	0.00459282	0.0162014
MW0106714N	(2S)-2-[[(2S)-2-formamido-4-methylsulfanylbutanoyl]amino]propanoic acid	Heterocyclic compounds	Heterocyclic compounds	C9H16N2O4S	15183-28-5	1.54771	2.27793e-06	0.000154937
MW0115358P	Amiprilose	Heterocyclic compounds	Heterocyclic compounds	C14H28ClNO6	56824-20-5 | 60414-06-4	1.45961	0.000758353	0.00497791
MW0117211P	1-Methyl-4-nitroimidazole	Heterocyclic compounds	Heterocyclic compounds	C4H5N3O2	-	1.39034	9.38709e-07	9.18143e-05
MW0117639N	2-(4-Pyridyl)-4-methylthiazole-5-carboxylic acid	Heterocyclic compounds	Heterocyclic compounds	C10H8N2O2S	144060-98-0	1.34249	0.0408619	0.0790762
MW0119546P	(1S,2R,5S)-5-(4-aminoimidazo[4,5-c]pyridin-1-yl)-3-(hydroxymethyl)cyclopent-3-ene-1,2-diol	Heterocyclic compounds	Heterocyclic compounds	C12H14N4O3	-	1.58735	0.00054781	0.00400684
MW0122532P	7-Nitroindazole	Heterocyclic compounds	Heterocyclic compounds	C7H5N3O2	-	1.43491	0.00181163	0.00863414
MW0122996P	Azasetron	Heterocyclic compounds	Heterocyclic compounds	C17H20ClN3O3	123040-69-7 | 123039-99-6	1.44717	0.000766183	0.00501095
MW0123331HN	Cimetidine	Heterocyclic compounds	Heterocyclic compounds	C10H16N6S	51481-61-9	1.57455	6.38528e-05	0.000977985
MW0123754P	Doramapimod	Heterocyclic compounds	Heterocyclic compounds	C31H37N5O3	-	1.49577	0.0182672	0.0434725
MW0125883N	Norcotinine	Heterocyclic compounds	Heterocyclic compounds	C9H10N2O	17114-40-8	1.41973	0.00895525	0.0257589
MW0126215HN	Pranlukast	Heterocyclic compounds	Heterocyclic compounds	C27H23N5O4	103177-37-3	1.55147	0.00296978	0.0121227
MW0126450N	Riboflavin reduced	Heterocyclic compounds	Heterocyclic compounds	C15H16N4O6	101652-10-2	1.54377	0.00141563	0.00725315
MW0126471HN	8-Demethyl-8-(dimethylamino)riboflavin	Heterocyclic compounds	Heterocyclic compounds	C18H23N5O6	51093-55-1	1.31492	0.000358986	0.00293745
MW0126514P	Saracatinib	Heterocyclic compounds	Heterocyclic compounds	C27H32ClN5O5	379231-04-6	1.56024	6.72482e-05	0.00100425
MW0126855P	Triamiphos	Heterocyclic compounds	Heterocyclic compounds	C12H19N6OP	1031-47-6	1.48615	0.0162498	0.0396725
MW0126864P	Trichostachine	Heterocyclic compounds	Heterocyclic compounds	C16H17NO3	25924-78-1	1.02461	0.00085617	0.00537772
MW0133326HN	2-[4-[3-[3,4-Dihydroxy-4-(hydroxymethyl)oxolan-2-yl]oxy-4,5-dihydroxy-6-(hydroxymethyl)oxan-2-yl]oxyphenyl]-7-hydroxy-2,3-dihydrochromen-4-one	Heterocyclic compounds	Heterocyclic compounds	C26H30O13	74639-14-8	1.19362	5.11468e-05	0.000840873
MW0137593HN	Carminomycin	Heterocyclic compounds	Heterocyclic compounds	C26H27NO10	39472-31-6 | 50935-04-1	1.45508	0.00146653	0.00744484
MW0137884P	Dehydrocarpaine I	Heterocyclic compounds	Heterocyclic compounds	C28H48N2O4	72362-02-8	1.10666	0.011474	0.0306888
MW0137952P	Diethylstilbestrol	Heterocyclic compounds	Heterocyclic compounds	C18H20O2	56-53-1	1.48262	0.00260363	0.0110721
MW0137978HN	1,2-Dihydro-O-methylsterigmatocystin	Heterocyclic compounds	Heterocyclic compounds	C19H16O6	24945-81-1	1.4143	0.0102965	0.0285183
MW0139586N	Rifamycin	Heterocyclic compounds	Heterocyclic compounds	C37H47NO12	6998-60-3 | 15105-92-7	1.48639	0.0174465	0.0419091
MW0140192N	(11S,13S)-3-Amino-5,12,13,14-tetrahydroxy-14-(hydroxymethyl)-8,10-dioxa-2-aza-4-azoniatetracyclo[7.3.1.17,11.01,6]tetradec-3-en-9-olate	Heterocyclic compounds	Heterocyclic compounds	C11H17N3O8	-	1.13388	0.0292658	0.0614821
MW0141432HN	15-Demethylaclacinomycin T	Heterocyclic compounds	Heterocyclic compounds	C29H33NO10	-	1.52001	6.93767e-05	0.00101744
MW0142980HN	3-Hydroxyethylbacteriochlorophyllide a	Heterocyclic compounds	Heterocyclic compounds	C35H38MgN4O6	-	1.4894	9.02754e-10	1.61773e-06
MW0145216HN	Aquayamycin	Heterocyclic compounds	Heterocyclic compounds	C25H26O10	26055-63-0	1.43298	0.00282455	0.0116957
MW0146502N	Azo fuchsine	Heterocyclic compounds	Heterocyclic compounds	C16H11N3Na2O7S2	3567-66-6	1.15909	0.0165468	0.0401243
MW0154809HN	Oxoassoanine	Heterocyclic compounds	Heterocyclic compounds	C17H15NO3	65367-74-0	1.50535	0.00100704	0.00603553
MW0159464N	Zizyphine F	Heterocyclic compounds	Heterocyclic compounds	C32H47N5O6	55839-64-0	1.36002	0.0232589	0.0524276
MEDP2804*255	Piperine	Heterocyclic compounds	Heterocyclic compounds	C17H19NO3	94-62-2	1.16558	0.0011288	0.00640062
MEDN1004	L-Sepiapterin	Heterocyclic compounds	Pteridines and derivatives	C9H11N5O3	17094-01-8	1.58233	0.00100684	0.00603553
MEDP0883	2,4-Dihydroxypteridine	Heterocyclic compounds	Pteridines and derivatives	C6H4N4O2	487-21-8	1.09177	0.00470874	0.0165452
MEDP1231HN	Folinic acid	Heterocyclic compounds	Pteridines and derivatives	C20H23N7O7	-	1.54359	0.00105619	0.00618525
MEDP1652	10-Formyl-7,8-dihydrofolic acid	Heterocyclic compounds	Pteridines and derivatives	C20H21N7O7	28459-40-7	1.43373	0.000235443	0.00218609
MEDP1953*149	Eritadenine	Heterocyclic compounds	Pteridines and derivatives	C9H11N5O4	23918-98-1	1.41009	0.0030063	0.0121885
MEDP0362*149	Neopterin	Heterocyclic compounds	Pteridines and derivatives	C9H11N5O4	2009-64-5	1.41009	0.0030063	0.0121885
Hormones and hormone related compounds
MEDN0180	Norepinephrine	Hormones and hormone related compounds	Hormones and hormone related compounds	C8H11NO3	51-41-2	1.50152	0.00176349	0.00854166
MEDN0796N	PGF3α	Hormones and hormone related compounds	Hormones and hormone related compounds	C20H32O5	745-64-2	1.27669	0.0476257	0.088349
MEDN1577N	Sulfoglycolithocholic acid	Hormones and hormone related compounds	Hormones and hormone related compounds	C26H43NO7S	15324-64-8	1.45805	0.0345175	0.0693446
MEDP0184	3,3',5-Triiodo-L-Thyronine	Hormones and hormone related compounds	Hormones and hormone related compounds	C15H12I3NO4	6893-02-3	1.47853	0.000265621	0.00237997
MEDP1630	Pregnandiol	Hormones and hormone related compounds	Hormones and hormone related compounds	C21H36O2	80-92-2	1.66612	0.000611743	0.00434952
MEDP1634	Pregnenolone	Hormones and hormone related compounds	Hormones and hormone related compounds	C21H32O2	145-13-1	1.41809	0.0266183	0.0575393
MEDP3439*097	Desmosterol	Hormones and hormone related compounds	Hormones and hormone related compounds	C27H44O	313-04-2	1.23991	0.00626046	0.0198562
MW0054285HN	Latanoprost ethyl amide	Hormones and hormone related compounds	Hormones and hormone related compounds	C25H39NO4	607351-44-0	1.52466	1.43294e-05	0.000388787
MW0141496HN	16-phenoxy tetranor Prostaglandin F2alpha	Hormones and hormone related compounds	Hormones and hormone related compounds	C22H30O6	51705-19-2	1.60946	0.00030826	0.00262892
MEDP3440*097	Cholest-4-en-3-one	Hormones and hormone related compounds	Hormones and hormone related compounds	C27H44O	601-57-0	1.23991	0.00626046	0.0198562
MEDP3442*097	Zymosterol	Hormones and hormone related compounds	Hormones and hormone related compounds	C27H44O	128-33-6	1.23991	0.00626046	0.0198562
Lignans and Coumarins
MW0010553HN	alpha-Peltatin	Lignans and Coumarins	Lignans	C21H20O8	568-53-6	1.44624	0.0169484	0.0408769
Nucleotide and Its metabolites
MADN0031	Adenine	Nucleotide and Its metabolites	Nucleotide and Its metabolites	C5H5N5	73-24-5	1.35722	9.14614e-05	0.00119923
MADN0119	Cyclic Amp	Nucleotide and Its metabolites	Nucleotide and Its metabolites	C10H12N5O6P	60-92-4	1.52973	0.0104111	0.0286065
MADN0570	6'-Sialyllactose	Nucleotide and Its metabolites	Nucleotide and Its metabolites	C23H39NO19	157574-76-0	1.64619	6.62896e-06	0.000246344
MADN0627	Guanosine-5'-monophosphate	Nucleotide and Its metabolites	Nucleotide and Its metabolites	C10H14N5O8P	85-32-5	1.20172	0.0222982	0.0505802
MADN0628	Adenosine 5'-Diphosphate（ADP）	Nucleotide and Its metabolites	Nucleotide and Its metabolites	C10H15N5O10P2	58-64-0	1.5578	0.00606028	0.0194758
MADN0971	2'-Deoxyinosine	Nucleotide and Its metabolites	Nucleotide and Its metabolites	C10H12N4O4	890-38-0	1.27626	0.0475379	0.088349
MADN1955*336	3-Deoxyadenosine	Nucleotide and Its metabolites	Nucleotide and Its metabolites	C10H13N5O3	73-03-0	1.5505	0.00295174	0.0120765
MADN2053	Xanthosine-5'-monophosphate	Nucleotide and Its metabolites	Nucleotide and Its metabolites	C10H13N4O9P	25899-70-1	1.24732	0.00901586	0.0258917
MADN2368	6-aminonicotinamide	Nucleotide and Its metabolites	Nucleotide and Its metabolites	C6H7N3O	329-89-5	1.42161	0.0089233	0.0257589
MADN3100	6-O-Methyl Guanosine	Nucleotide and Its metabolites	Nucleotide and Its metabolites	C11H15N5O5	7803-88-5	1.55221	0.00140484	0.00725315
MEDN0146HN	5-Hydroxymethyluracil	Nucleotide and Its metabolites	Nucleotide and Its metabolites	C5H6N2O3	4433-40-3	1.21981	0.00845765	0.0249278
MEDN0160	Guanosine	Nucleotide and Its metabolites	Nucleotide and Its metabolites	C10H13N5O5	118-00-3	1.63893	3.69145e-06	0.000165377
MEDN0419	Uridine 5-Monophosphate	Nucleotide and Its metabolites	Nucleotide and Its metabolites	C9H13N2O9P	58-97-9	1.02865	4.4064e-05	0.000778432
MEDN0533	Xanthosine	Nucleotide and Its metabolites	Nucleotide and Its metabolites	C10H12N4O6	146-80-5	1.14145	0.00217413	0.00964368
MEDN0602	Deoxyguanosine 5'-monophosphate(dGMP)	Nucleotide and Its metabolites	Nucleotide and Its metabolites	C10H14N5O7P	902-04-5	1.41282	1.20402e-05	0.000342477
MEDN1506*202	3-Methyluridine	Nucleotide and Its metabolites	Nucleotide and Its metabolites	C10H14N2O6	2140-69-4	1.16497	0.00323894	0.0128411
MEDN1612	Cytidine 2',3'-Cyclic Monophosphoric Acid	Nucleotide and Its metabolites	Nucleotide and Its metabolites	C9H12N3O7P	633-90-9	1.62435	0.000166544	0.00183096
MEDN3232*146	GDP-glucose	Nucleotide and Its metabolites	Nucleotide and Its metabolites	C16H25N5O16P2	5750-57-2	1.57014	1.93533e-05	0.000468258
MEDN4172	6-Methylthioinosine	Nucleotide and Its metabolites	Nucleotide and Its metabolites	C11H14N4O4S	-	1.22987	0.0181281	0.043199
MEDP0174	Purine	Nucleotide and Its metabolites	Nucleotide and Its metabolites	C5H4N4	120-73-0	1.15095	0.0429631	0.0819042
MEDP0176P	Thymidine	Nucleotide and Its metabolites	Nucleotide and Its metabolites	C10H14N2O5	50-89-5	1.64892	1.43775e-05	0.000388787
MEDP0382*253	8-Hydroxy-2-Deoxyguanosine	Nucleotide and Its metabolites	Nucleotide and Its metabolites	C10H13N5O5	88847-89-6	1.64752	3.99375e-05	0.000720381
MEDP0401	5'-Deoxy-5'-(Methylthio) Adenosine	Nucleotide and Its metabolites	Nucleotide and Its metabolites	C11H15N5O3S	2457-80-9	1.40722	5.77294e-05	0.000907465
MEDP0403P	Deoxycytidine	Nucleotide and Its metabolites	Nucleotide and Its metabolites	C9H13N3O4	951-77-9	1.56874	0.00137172	0.00714831
MEDP1162*124	1-Methylguanine	Nucleotide and Its metabolites	Nucleotide and Its metabolites	C6H7N5O	938-85-2	1.43004	0.00369857	0.0138948
MEDP1501*232	Isocytosine	Nucleotide and Its metabolites	Nucleotide and Its metabolites	C4H5N3O	108-53-2	1.61678	0.000121109	0.00144684
MEDP1791	nicotinamide riboside	Nucleotide and Its metabolites	Nucleotide and Its metabolites	C11H15N2O5+	1341-23-7	1.65323	8.44233e-08	3.02573e-05
MEDP1957	5,6,7,8-tetrahydrofolic acid	Nucleotide and Its metabolites	Nucleotide and Its metabolites	C19H23N7O6	135-16-0	1.14472	0.0398031	0.0773614
MEDP1958	2-Hydroxyadenosine	Nucleotide and Its metabolites	Nucleotide and Its metabolites	C10H13N5O5	1818-71-9	1.64048	0.000131338	0.00153828
MEDP1991	N6-Isopentenyladenosine	Nucleotide and Its metabolites	Nucleotide and Its metabolites	C15H21N5O4	7724-76-7	1.20924	0.000171521	0.00186282
MEDP2418P	2'-Deoxyadenosine	Nucleotide and Its metabolites	Nucleotide and Its metabolites	C10H13N5O3	958-09-8	1.43851	0.000149914	0.0016896
MEDP2540	5-Acetylamino-6-amino-3-methyluracil	Nucleotide and Its metabolites	Nucleotide and Its metabolites	C7H10N4O3	19893-78-8	1.10478	0.0472745	0.0879708
MEDP3037	5-Hydroxymethylcytidine	Nucleotide and Its metabolites	Nucleotide and Its metabolites	C10H15N3O6	19235-17-7	1.56805	9.56171e-05	0.0012239
MEDP3877	2-Thiocytidine	Nucleotide and Its metabolites	Nucleotide and Its metabolites	C9H13N3O4S	13239-97-9	1.65881	5.77779e-06	0.000220293
MW0103310N	1,N(2)-Propanodeoxyguanosine	Nucleotide and Its metabolites	Nucleotide and Its metabolites	C13H17N5O4	120667-07-4	1.34633	0.00721559	0.022141
MW0103369HN	3'-Deoxyguanosine	Nucleotide and Its metabolites	Nucleotide and Its metabolites	C10H13N5O4	3608-58-0	1.61731	0.000193241	0.00202074
MW0103478N	Adenosine monophosphate	Nucleotide and Its metabolites	Nucleotide and Its metabolites	C10H14N5O7P	61-19-8	1.49818	6.62326e-05	0.00100425
MW0103510HN	Cyclic guanosine monophosphate	Nucleotide and Its metabolites	Nucleotide and Its metabolites	C10H12N5O7P	7665-99-8 | 40732-48-7	1.41923	0.0365456	0.0725247
MW0103631HN	Ribosylpurine	Nucleotide and Its metabolites	Nucleotide and Its metabolites	C10H12N4O4	550-33-4	1.27823	0.0462841	0.0864871
MW0103653N	Ribavirin	Nucleotide and Its metabolites	Nucleotide and Its metabolites	C8H12N4O5	36791-04-5	1.6311	8.14123e-08	3.02573e-05
MW0103677N	Toyocamycin	Nucleotide and Its metabolites	Nucleotide and Its metabolites	C12H13N5O4	606-58-6	1.62244	0.00523876	0.0178816
MEDN0148*202	5-Methyluridine	Nucleotide and Its metabolites	Nucleotide and Its metabolites	C10H14N2O6	1463-10-1	1.16497	0.00323894	0.0128411
MEDN3233*146	Guanosine diphosphate mannose	Nucleotide and Its metabolites	Nucleotide and Its metabolites	C16H25N5O16P2	3123-67-9	1.57014	1.93533e-05	0.000468258
MEDP0381*124	7-Methylguanine	Nucleotide and Its metabolites	Nucleotide and Its metabolites	C6H7N5O	578-76-7	1.43004	0.00369857	0.0138948
MEDP0165*232	Cytosine	Nucleotide and Its metabolites	Nucleotide and Its metabolites	C4H5N3O	71-30-7	1.61678	0.000121109	0.00144684
Organic acid and Its derivatives
MEDP2347	3-Guanidinopropionic acid	Organic acid and Its derivatives	Organic acid and Its derivatives	C4H9N3O2	353-09-3	1.43014	0.00248781	0.0107425
MEDP3129	Nalidixic acid	Organic acid and Its derivatives	Organic acid and Its derivatives	C12H12N2O3	389-08-2	1.4862	0.0001626	0.00179863
MEDP4162	2-Aminohexadecanoic acid	Organic acid and Its derivatives	Organic acid and Its derivatives	C16H33NO2	7769-79-1	1.06371	0.0139938	0.0356712
MW0014958P	6-[2,4-dihydroxy-1-(1-oxo-1H-isochromen-3-yl)butoxy]-3,4,5-trihydroxyoxane-2-carboxylic acid	Organic acid and Its derivatives	Organic acid and Its derivatives	C19H22O11	-	1.19834	0.0177408	0.0424453
MW0104016HN	(S)-alpha-Amino-4-carboxy-3-furanpropanoic acid	Organic acid and Its derivatives	Organic acid and Its derivatives	C8H9NO5	54836-90-7	1.52903	2.08296e-06	0.000149306
MW0115007N	N-Glycolyl-Neuraminic acid	Organic acid and Its derivatives	Organic acid and Its derivatives	C11H19NO10	-	1.52575	0.00672975	0.020937
MW0116165N	[1-(6,7-Dimethoxy-1,3-benzodioxol-5-yl)-3-oxopropyl] hydrogen sulate	Organic acid and Its derivatives	Organic acid and Its derivatives	C12H14O9S	-	1.37821	0.0145379	0.0365834
MW0117285P	Tert-butyl 4-((3-(pyridin-4-yl)-1,2,4-oxadiazol-5-yl)methoxy)piperidine-1-carboxylate	Organic acid and Its derivatives	Organic acid and Its derivatives	C18H24N4O4	857652-30-3	1.58055	0.000715298	0.00479136
MW0118871N	2-Pyridineacetic acid	Organic acid and Its derivatives	Organic acid and Its derivatives	C7H7NO2	-	1.64516	0.000207492	0.00205429
MW0119360P	3-{3-oxo-2H,3H-[1,2,4]triazolo[4,3-a]pyridin-2-yl}propanoic acid	Organic acid and Its derivatives	Organic acid and Its derivatives	C9H9N3O3	-	1.56399	0.00655049	0.0205938
MW0129330N	{5-[(1E)-3-[(6-{[3,4-dihydroxy-2,5-bis(hydroxymethyl)oxolan-2-yl]oxy}-3,4,5-trihydroxyoxan-2-yl)methoxy]-3-oxoprop-1-en-1-yl]-2-hydroxyphenyl}oxidanesulfonic acid	Organic acid and Its derivatives	Organic acid and Its derivatives	C21H28O17S	-	1.11042	0.0491092	0.0904458
MW0142313P	2-Deoxy-2,3-dehydro-n-acetyl-neuraminic acid	Organic acid and Its derivatives	Organic acid and Its derivatives	C11H17NO8	24967-27-9	1.60159	0.000281547	0.0024732
MW0142510N	(2R)-2-(alpha-D-glucopyranosyloxy)-3-(phosphonooxy)propanoic acid	Organic acid and Its derivatives	Organic acid and Its derivatives	C9H17O12P	-	1.25553	0.0442086	0.0834793
MW0153300P	Madecassic acid	Organic acid and Its derivatives	Organic acid and Its derivatives	C30H48O6	18449-41-7	1.49379	0.00395606	0.0145389
MW0159669HN	Potassium bicarbonate	Organic acid and Its derivatives	Organic acid and Its derivatives	KHCO3	298-14-6	1.29902	0.0316012	0.0647933
MW0168919N	Chelidonic acid	Organic acid and Its derivatives	Organic acid and Its derivatives	C7H4O6	99-32-1	1.65942	0.000119199	0.00144684
MW0169880N	Succinic acid	Organic acid and Its derivatives	Organic acid and Its derivatives	C4H6O4	110-15-6	1.61265	0.000225244	0.00214269
MADN0524*308	3-Amino-5-hydroxybenzoic acid	Organic acid and Its derivatives	Organic acid and Its derivatives	C7H7NO3	76045-71-1	1.35009	0.029749	0.0620608
MEDN0413*068	Ethylmalonate	Organic acid and Its derivatives	Organic acid and Its derivatives	C5H8O4	601-75-2	1.64326	4.76009e-05	0.00080481
MEDN0490*005	Fumaric Acid	Organic acid and Its derivatives	Organic acid and Its derivatives	C4H4O4	110-17-8	1.15459	0.015788	0.0388095
MEDN1701*024	3,5-Dihydroxybenzoic acid	Organic acid and Its derivatives	Organic acid and Its derivatives	C7H6O4	99-10-5	1.10465	0.0033632	0.0131279
MEDN1630*038	Ferulic acid	Organic acid and Its derivatives	Organic acid and Its derivatives	C10H10O4	537-98-4	1.32823	0.0216522	0.0496173
MEDN1239	5-O-(1-carboxyvinyl)-3-phosphate	Organic acid and Its derivatives	Phosphoric acids	C10H13O10P	89771-75-5	1.04644	1.14095e-05	0.000329773
MW0156192N	PtdIns-(1,2-dioctanoyl)(sodium salt)	Organic acid and Its derivatives	Sulfonic acids	C25H47O13P	-	1.46728	0.00148422	0.00751336
SP
MEDP1685	Phytosphingosine	SP	SPH	C18H39NO3	554-62-1	1.2772	0.0452324	0.084787
MEDP2241P	SPH(d17:1)	SP	SPH	C17H35NO2	6918-48-5	1.52247	0.000516545	0.00380926
Steroids
MW0013317N	25-Acetyl-6,7-didehydrofevicordin F 3-glucoside	Steroids	Steroid	C37H52O13	-	1.55497	0.0022819	0.0100225
Terpenoids
MEDTP02919P	Soyasaponin I	Terpenoids	Triterpene Saponin	C48H78O18	51330-27-9	1.11791	0.00311087	0.0124766
MW0063326P	Reticulataxanthin	Terpenoids	Triterpene	C33H44O2	28368-09-4	1.48068	0.0394766	0.0771451
MW0102787P	Theasapogenol E	Terpenoids	Triterpene	C30H48O6	15399-41-4	1.53877	0.00787422	0.0235569
MW0156999HN	Methyl 10-acetyloxy-3,4-dihydroxy-1,16-dimethyl-11,19-dioxo-6,12,20-trioxahexacyclo[13.7.0.02,8.05,9.08,13.017,21]docosa-17,21-diene-5-carboxylate	Terpenoids	Triterpene	C25H28O11	82290-17-3	1.43506	0.0291224	0.061397
Tryptamines,Cholines,Pigments
MEDP1255	Urobilin	Tryptamines,Cholines,Pigments	Pigments	C33H42N4O6	1856-98-0	1.39048	0.0431537	0.0821801
Others
MW0103562HN	Floxuridine	Others	FDA	C9H11FN2O5	50-91-9	1.66835	4.37838e-07	5.39593e-05
MEDP0759	18β-Glycyrrhetinic acid	Others	Hydrocarbon derivatives	C30H46O4	471-53-4	1.37676	0.00444087	0.0158527
MW0111680HN	1,1-Dimethoxynonane	Others	Hydrocarbon derivatives	C11H24O2	18824-63-0	1.49377	0.000988807	0.00600658
MW0115712HN	Tetrachloroethylene	Others	Hydrocarbon derivatives	C2Cl4	127-18-4	1.24497	0.0419908	0.0806914
FDATN00975N	Clindamycin hydrochloride monohydrate	Others	Medicine	C18H36Cl2N2O6S	58207-19-5	1.34655	0.0361248	0.0719607
FDATN01404P	Arginine Hydrochloride	Others	Medicine	C6H15ClN4O2	-	1.04718	0.0109462	0.0295862
FDATN01438N	Monosodium glutamate	Others	Medicine	C5H8NNaO4	142-47-2 | 16177-21-2 | 6106-04-3	1.44267	5.00992e-05	0.000831276
FDATN01441N	Phosphocreatine sodium	Others	Medicine	C4H8N3Na2O5P	922-32-7 | 6190-45-0	1.42424	0.00991381	0.0278894
MEDP2727*255	Hydromorphone	Others	Medicine	C17H19NO3	466-99-9	1.16558	0.0011288	0.00640062
MW0125958HN	Ofloxacin	Others	Medicine	C18H20FN3O4	82419-36-1	1.50192	0.000804131	0.00512812
MEDP1076*162	Kojibiose	Others	Others	C12H22O11	2140-29-6	1.34052	0.00509016	0.0176092
MEDP1228	Heterodendrin	Others	Others	C11H19NO6	66465-22-3	1.55089	0.0015416	0.00771662
MEDP3471	Dimethyl sulfoxide	Others	Others	C2H6OS	67-68-5	1.22441	0.00996558	0.0279473
MW0007334N	HPF	Others	Others	C26H16O6	-	1.49351	0.0018698	0.00886425
MW0055481P	(4S,5Z,6R)-4-[2-[2-(3,4-dihydroxyphenyl)ethoxy]-2-oxoethyl]-5-ethylidene-6-[[(2S,3R,4S,5S,6R)-3,4,5-trihydroxy-6-(hydroxymethyl)-2-oxanyl]oxy]-4H-pyran-3-carboxylic acid methyl ester	Others	Others	C25H32O13	32619-42-4	1.0754	4.12045e-07	5.39593e-05
MW0109588N	Scopolamine N-oxide hydrobromide	Others	Others	C17H22BrNO5	6106-81-6	1.56771	0.00520934	0.0178616
MW0113892N	alpha-CYCLODEXTRIN	Others	Others	C36H60O30	10016-20-3	1.575	0.00601518	0.019422
MW0115354N	Tetraphyllin B sulfate	Others	Others	C12H17NO10S	85758-30-1	1.64303	0.000286391	0.00250348
MW0140288P	(2R,2'R)-3,3'-disulfanediylbis(2-acetamidopropanoic acid)	Others	Others	C10H16N2O6S2	-	1.6698	1.05037e-05	0.000312022
MW0143075N	3-O-(3,6-Anhydro-alpha-D-galactopyranosyl)-D-galactose 4-O-sulfate	Others	Others	C12H20O13S	-	1.16838	0.000281095	0.0024732
MW0143485HN	5-(4,4,6-trimethyl-2-thioxo-3,4-dihydropyrimidin-1(2H)-yl)naphthalene-2-sulfonic acid	Others	Others	C17H18N2O3S2	-	1.5429	2.8415e-06	0.000154937
MW0164832P	Agarotriose	Others	Others	C18H30O15	-	1.36469	0.00630954	0.0199765
MEDP1897*014	2-Hydroxy-2-methylbutanenitrile	Others	Others	C5H9NO	4111-08-4	1.57672	0.000195082	0.00202074
MEDP1123*165	D-Turanose	Others	Others	C12H22O11	547-25-1	1.39867	0.00177792	0.00854166
